# Supplementary material for: SR‐717, a Non‐Nucleotide STING Agonist, Displayed Anti‐Radiation Activity in a IL‐6 Dependent Manner
Source: FASEB J. 2025 May 31;39(11):e70644. doi: 10.1096/fj.202403127R (PMC12125615; doi:10.1096/fj.202403127R)
Supplement: Supplementary file 1 — Data S1. [file FSB2-39-e70644-s001.zip]

Archive with 16 entries (16 files):
- fsb270644-sup-0001-FigureS1.pdf
- fsb270644-sup-0002-TableS1.xls
- fsb270644-sup-0003-TableS2.xls
- fsb270644-sup-0004-TableS3.xls
- fsb270644-sup-0005-TableS4.xls
- fsb270644-sup-0006-TableS5.xls
- fsb270644-sup-0007-TableS6.xls
- fsb270644-sup-0008-TableS7.xls
- fsb270644-sup-0009-TableS8.xls
- fsb270644-sup-0010-TableS9.xls
- fsb270644-sup-0011-TableS10.xls
- fsb270644-sup-0012-TableS11.xls
- fsb270644-sup-0013-TableS12.xls
- fsb270644-sup-0014-TableS13.xls
- fsb270644-sup-0015-TableS14.xls
- fsb270644-sup-0016-TableS15.xls
