# Supplementary material for: SR‐717, a Non‐Nucleotide STING Agonist, Displayed Anti‐Radiation Activity in a IL‐6 Dependent Manner
Source: FASEB J. 2025 May 31;39(11):e70644. doi: 10.1096/fj.202403127R (PMC12125615; doi:10.1096/fj.202403127R)
Supplement: Supplementary file 1 — Data S1. [file FSB2-39-e70644-s001.zip › fsb270644-sup-0002-TableS1.xls]

## Sheet: Sheet1
REAGENT or RESOURCE	Source	IDENTIFIER
SR-717	DC Chemicals	Cat# DC39030
RPMI 1640	Gibco	Cat#11875119
Penicillin-Streptomycin	Gibco	Cat#15070063
Fetal bovine serum	Gibco	Cat#10091148
PBS	Servicebio	Cat#G4202
IntestiCult™ Organoid Growth Medium (Mouse)	STEM CELL technologies	Cat#06005
Matrigel® Growth Factor Reduced (GFR) Basement Membrane Matrix	Corning	Cat#356231
Hifair® Ⅲ 1st Strand cDNA Synthesis SuperMix	Yeasen Biotechnology	Cat#11137ES10
Hieff® qPCR SYBR Green Master Mix(Low Rox Plus)	Yeasen Biotechnology	Cat#11202ES08
TransDetect® Annexin V-FITC/PI Cell Apoptosis Detection Kit	TransGen Biotech	Cat#FA101-01
Cell Counting Kit-8	Donjindo	Cat#CK04
