# Supplementary material for: SR‐717, a Non‐Nucleotide STING Agonist, Displayed Anti‐Radiation Activity in a IL‐6 Dependent Manner
Source: FASEB J. 2025 May 31;39(11):e70644. doi: 10.1096/fj.202403127R (PMC12125615; doi:10.1096/fj.202403127R)
Supplement: Supplementary file 1 — Data S1. [file FSB2-39-e70644-s001.zip › fsb270644-sup-0003-TableS2.xls]

## Sheet: Sheet1
qRT-PCR primers for the 17 genes evaluated
Gene symbol	Forward Primer	Reverse Primer
LYZ1	GAGACCGAAGCACCGACTATG	CGGTTTTGACATTGTGTTCGC
LGR5	CCTACTCGAAGACTTACCCAGT	GCATTGGGGTGAATGATAGCA
OLFM4	CAGCCACTTTCCAATTTCACTG	GCTGGACATACTCCTTCACCTTA
ASCL2	AAGCACACCTTGACTGGTACG	AAGTGGACGTTTGCACCTTCA
IL-22	CATGCAGGAGGTGGTACCTT	CAGACGCAAGCATTTCTCAG
IL-6	CTGCAAGAGACTTCCATCCAG	AGTGGTATAGACAGGTCTGTTGG
WNT5A	CAACTGGCAGGACTTTCTCAA	CATCTCCGATGCCGGAACT
TLR1	TGTCCCAACTACAGTTCCTGG	TGCTAACGTGCCGAAGAGATT
TLR2	CTCTTCAGCAAACGCTGTTCT	GGCGTCTCCCTCTATTGTATTG
TLR3	TGCCAAATACTCCCTTTGTTGAA	CCCGTTCCCAACTTTGTAGATG
TLR4	AAATGCACTGAGCTTTAGTGGT	TGGCACTCATAATGATGGCAC
TLR5	TGGGGACCCAGTATGCTAACT	CCACAGGAAAACAGCCGAAGT
TLR6	TGAGCCAAGACAGAAAACCCA	GGGACATGAGTAAGGTTCCTGTT
TLR7	ATGTGGACACGGAAGAGACAA	GGTAAGGGTAAGATTGGTGGTG
TLR8	GAAAACATGCCCCCTCAGTCA	CGTCACAAGGATAGCTTCTGGAA
TLR9	ATGGTTCTCCGTCGAAGGACT	CAGGTGGTGGATACGGTTGG
IFNγ	ATGAACGCTACACACTGCATC	CCATCCTTTTGCCAGTTCCTC
