# Supplementary material for: SR‐717, a Non‐Nucleotide STING Agonist, Displayed Anti‐Radiation Activity in a IL‐6 Dependent Manner
Source: FASEB J. 2025 May 31;39(11):e70644. doi: 10.1096/fj.202403127R (PMC12125615; doi:10.1096/fj.202403127R)
Supplement: Supplementary file 1 — Data S1. [file FSB2-39-e70644-s001.zip › fsb270644-sup-0004-TableS3.xls]

Classification_level2	Classification_level1	gene_number	percentage	Genes
Cell growth and death	Cellular Processes	5	4.42	H2-Q6; Il1b; Il6; Mapk11; Nlrp3
Cellular community - eukaryotes	Cellular Processes	5	4.42	Cldn8; Fzd9; Htr2b; Mapk11; Thbs4
Transport and catabolism	Cellular Processes	13	11.50	Asap3; Cd209c; Cxcr2; Ddit4; Fcgr1; H2-Eb2; H2-Q6; Hao2; Hspa1a; Hspa1b; Mbl2; Thbs4; Tlr2
Signal transduction	Environmental Information Processing	33	29.20	Bcl6; Cacna1i; Ccl12; Ccl2; Ccl4; Cd40; Cxcl1; Cxcl10; Cxcr2; Ddit4; F2rl3; Fzd9; Gfap; Hspa1a; Hspa1b; Htr2b; Icam1; Il1b; Il5ra; Il6; Lrp2; Map3k8; Mapk11; Osmr; Ptgfr; Rspo1; Scd1; Sele; Socs1; Thbs4; Timp1; Tlr2; Tnfrsf13c
Signaling molecules and interaction	Environmental Information Processing	38	33.63	Ccl12; Ccl2; Ccl4; Ccl7; Ccl8; Ccr3; Cd22; Cd274; Cd40; Cldn8; Cxcl1; Cxcl10; Cxcr2; F2rl3; Gabrp; Gdf10; Glycam1; H2-Eb2; H2-Q6; Htr2b; Icam1; Il17re; Il1b; Il1rn; Il5ra; Il6; Madcam1; Nmu; Osmr; Pdcd1lg2; Ptgfr; Ptgir; Sele; Sell; Selp; Siglec1; Thbs4; Tnfrsf13c
Folding, sorting and degradation	Genetic Information Processing	5	4.42	Aire; Hspa1a; Hspa1b; Socs1; Stx11
Information processing in viruses	Genetic Information Processing	1	0.88	Cd209c
Transcription	Genetic Information Processing	2	1.77	Hspa1a; Hspa1b
Cancer: overview	Human Diseases	24	21.24	Bcl6; Ccr3; Cd274; Cd40; Cyp1a2; Cyp1b1; Cyp2c55; Ddit4; Eya1; F2rl3; Fcgr1; Fzd9; H2-Q6; Il5ra; Il6; Mapk11; Nox4; Nupr1; Pax5; Slc22a3; Socs1; Tlr2; Tlr9; Zbtb16
Cancer: specific types	Human Diseases	4	3.54	Fcgr1; Fzd9; Srd5a2; Zbtb16
Cardiovascular disease	Human Diseases	17	15.04	Ccl12; Ccl2; Cd40; Cxcl1; Gfpt2; H2-Eb2; H2-Q6; Hspa1a; Hspa1b; Icam1; Il1b; Il6; Mapk11; Nlrp3; Sele; Selp; Tlr2
Drug resistance: antineoplastic	Human Diseases	4	3.54	Gper1; Il1b; Il6; Mapk11
Endocrine and metabolic disease	Human Diseases	16	14.16	Cacna1i; Ccl12; Ccl2; Cxcl1; Fzd9; Gfpt2; H2-Eb2; H2-Q6; Icam1; Il1b; Il6; Mapk11; Nox4; Scd1; Sele; Socs1
Immune disease	Human Diseases	15	13.27	Aire; Ccl12; Ccl2; Cd40; Cxcl1; Fcgr1; Foxp3; H2-Eb2; H2-Q6; Icam1; Il1b; Il6; Klrd1; Tlr2; Tnfrsf13c
Infectious disease: bacterial	Human Diseases	20	17.70	Ahnak2; Ccl12; Ccl2; Cd209c; Cfd; Cxcl1; Fcgr1; Fgg; H2-Eb2; Hspa1a; Hspa1b; Icam1; Il1b; Il6; Mapk11; Mbl2; Nlrp3; Selp; Tlr2; Tlr9
Infectious disease: parasitic	Human Diseases	19	16.81	Ccl12; Ccl2; Cd40; Cxcl1; Fcgr1; H2-Eb2; Hspa1a; Hspa1b; Icam1; Il1b; Il6; Irgm1; Mapk11; Sele; Selp; Socs1; Thbs4; Tlr2; Tlr9
Infectious disease: viral	Human Diseases	34	30.09	Ccl12; Ccl2; Ccl4; Ccr3; Cd209c; Cd40; Cfd; Cldn8; Cr2; Cxcl1; Cxcl10; Cxcr2; Fcer2a; Fga; Fgg; Fzd9; H2-Eb2; H2-Q6; Hspa1a; Hspa1b; Icam1; Il1b; Il6; Mapk11; Mbl2; Nlrp3; Rsad2; Selp; Thbs4; Tlr2; Tlr7; Tlr8; Tlr9; Tnfrsf13c
Neurodegenerative disease	Human Diseases	8	7.08	Fzd9; Hspa1a; Hspa1b; Il1b; Il6; Mapk11; Nox4; Slc6a3
Substance dependence	Human Diseases	3	2.65	Fosb; Gabrp; Slc6a3
Amino acid metabolism	Metabolism	6	5.31	4930438A08Rik; Cyp1a2; Cyp1b1; Gfpt2; Hdc; Oxct2a
Biosynthesis of other secondary metabolites	Metabolism	1	0.88	Cyp1a2
Carbohydrate metabolism	Metabolism	5	4.42	Acsm2; Gfpt2; Hao2; Miox; Oxct2a
Lipid metabolism	Metabolism	8	7.08	Acot1; Ch25h; Cyp1a2; Cyp1b1; Cyp2c55; Cyp2d34; Scd1; Srd5a2
Metabolism of cofactors and vitamins	Metabolism	3	2.65	Bco1; Cyp1a2; Cyp2c55
Metabolism of other amino acids	Metabolism	1	0.88	Nat8f3
Nucleotide metabolism	Metabolism	1	0.88	Upp2
Xenobiotics biodegradation and metabolism	Metabolism	3	2.65	Cyp1a2; Cyp1b1; Upp2
Aging	Organismal Systems	2	1.77	Hspa1a; Hspa1b
Circulatory system	Organismal Systems	2	1.77	Mapk11; Ptgir
Development and regeneration	Organismal Systems	7	6.19	Fcgr1; Fosb; Il1b; Lilra6; Mapk11; Rnd1; Socs1
Digestive system	Organismal Systems	3	2.65	Cybrd1; Lrp2; Slc34a1
Endocrine system	Organismal Systems	15	13.27	Acot1; Cacna1i; Cyp1b1; Fkbp5; Fzd9; Gper1; Hspa1a; Hspa1b; Lrp2; Mapk11; Mmp13; Mmp25; Scd1; Slc34a1; Socs1
Environmental adaptation	Organismal Systems	2	1.77	Cacna1i; Mapk11
Immune system	Organismal Systems	55	48.67	Asap3; Ccl12; Ccl2; Ccl4; Ccl7; Ccl8; Ccr3; Cd209c; Cd22; Cd40; Cfd; Cldn8; Cr2; Cxcl1; Cxcl10; Cxcr2; F2rl3; Fcer2a; Fcgr1; Fga; Fgg; Fosb; Foxp3; Gbp2; Gbp5; Gbp7; H2-Eb2; H2-Q6; Hspa1a; Hspa1b; Icam1; Ifi204; Il17re; Il1b; Il5ra; Il6; Irgm1; Klrd1; Lilra6; Madcam1; Map3k8; Mapk11; Mbl2; Mmp13; Nlrp3; Ptgir; S100a9; Selp; Serpinb2; Serpinc1; Tlr2; Tlr7; Tlr8; Tlr9; Tnfrsf13c
Nervous system	Organismal Systems	6	5.31	Cyp2c55; Cyp2d34; Gabrp; Htr2b; Mapk11; Slc6a3
Sensory system	Organismal Systems	4	3.54	Cyp2c55; Htr2b; Il1b; Mapk11
