# Supplementary material for: SR‐717, a Non‐Nucleotide STING Agonist, Displayed Anti‐Radiation Activity in a IL‐6 Dependent Manner
Source: FASEB J. 2025 May 31;39(11):e70644. doi: 10.1096/fj.202403127R (PMC12125615; doi:10.1096/fj.202403127R)
Supplement: Supplementary file 1 — Data S1. [file FSB2-39-e70644-s001.zip › fsb270644-sup-0005-TableS4.xls]

id	Term	Category	ListHits	p-value	Enrichment_score	geneID
GO:0035458	cellular response to interferon-beta	biological_process	25	5.4683530997344e-34	38.4140498304585	9930111J21Rik1;Acod1;F830016B08Rik;Gbp2;Gbp6;Gbp7;Gm12185;Gm4841;Gm4951;Ifi203;Ifi204;Ifi205;Ifi206;Ifi207;Ifi208;Ifi209;Ifi211;Ifi213;Ifi214;Ifit3;Iigp1;Irgm1;Mndal;Tgtp1;Tgtp2
GO:0002376	immune system process	biological_process	43	1.75106861866078e-24	7.15991149311436	Acod1;Arid5a;Bcl6;Cd274;Cd40;Cfd;Cr2;Fcamr;Fcgr1;Fcmr;Fga;Fgg;Gbp2;Gbp5;Gbp6;Gbp7;Gper1;Hp;Ifi204;Ifit2;Ifit3;Ifitm3;Iigp1;Irgm1;Klrd1;Lilr4b;Map3k8;Mbl2;Nlrp3;Pdcd1lg2;Rsad2;S100a9;Siglecg;Slfn1;Slfn8;Themis2;Tlr2;Tlr7;Tlr8;Tlr9;Tnfrsf13c;Trat1;Umod
GO:0051607	defense response to virus	biological_process	28	1.74610308478417e-21	11.3011656275413	Acod1;Cd40;Cxcl10;Ddit4;Gbp7;Ifi203;Ifi204;Ifi205;Ifi206;Ifi207;Ifi208;Ifi209;Ifi211;Ifi213;Ifi214;Ifit2;Ifit3;Ifit3b;Ifitm3;Il6;Mndal;Nlrp3;Plscr2;Rsad2;Slfn8;Tlr7;Tlr8;Tlr9
GO:0009617	response to bacterium	biological_process	25	2.88621448402913e-20	12.3706262165883	Acod1;Ccl2;Cfd;Cxcl10;Fcgr1;Fkbp5;Gbp2;Gbp5;Gbp6;Glycam1;Gpm6a;Hp;Ifi204;Ifi205;Ifi211;Ifit3;Iigp1;Irgm1;Lrg1;Mndal;Scd1;Serpina3f;Serpina3n;Tgtp1;Tlr2
GO:0006954	inflammatory response	biological_process	33	1.03728608868925e-19	7.60598186643078	Acod1;Bcl6;Ccl12;Ccl2;Ccl4;Ccl7;Ccl8;Ccr3;Ccrl2;Cd40;Chil3;Cr2;Cxcl1;Cxcl10;Foxp3;Gbp5;Gper1;Il17re;Il1b;Il1rn;Il6;Nlrp3;Ptgfr;Ptgir;S100a9;Sele;Selp;Themis2;Tlr2;Tlr7;Tlr8;Tlr9;Umod
GO:2000117	negative regulation of cysteine-type endopeptidase activity	biological_process	11	2.3776432516625e-17	50.7065457762052	Ifi203;Ifi204;Ifi205;Ifi206;Ifi207;Ifi208;Ifi209;Ifi211;Ifi213;Ifi214;Mndal
GO:0032731	positive regulation of interleukin-1 beta production	biological_process	16	3.36621510285234e-17	20.9155901166437	Gbp5;Ifi203;Ifi204;Ifi205;Ifi206;Ifi207;Ifi208;Ifi209;Ifi211;Ifi213;Ifi214;Il6;Mndal;Nlrp3;Tlr2;Tlr8
GO:0045071	negative regulation of viral genome replication	biological_process	14	9.43409302254357e-16	22.7069716775599	Ifi203;Ifi204;Ifi205;Ifi206;Ifi207;Ifi208;Ifi209;Ifi211;Ifi213;Ifi214;Ifitm3;Mndal;Plscr2;Rsad2
GO:0002218	activation of innate immune response	biological_process	13	1.53044314546675e-15	25.8771008403361	Ifi203;Ifi204;Ifi205;Ifi206;Ifi207;Ifi208;Ifi209;Ifi211;Ifi213;Ifi214;Mndal;Tlr9;Trim30c
GO:0030224	monocyte differentiation	biological_process	11	2.26561053447448e-15	37.0547834518423	Ifi203;Ifi204;Ifi205;Ifi206;Ifi207;Ifi208;Ifi209;Ifi211;Ifi213;Ifi214;Mndal
GO:0009897	external side of plasma membrane	cellular_component	31	9.39806939450872e-15	5.56373984019837	Cd209c;Cd22;Cd274;Cd40;Cd69;Clec4f;Cr2;Cxcl10;Ermap;Fcer2a;Fcgr1;Fcmr;Fga;Fgg;H2-Eb2;H2-Q6;Icam1;Il5ra;Il6;Klrd1;Lrp2;Muc16;Osmr;Pdcd1lg2;Rtn4rl2;Sele;Sell;Selp;Tlr2;Tlr8;Tnfrsf13c
GO:0005615	extracellular space	cellular_component	52	9.94527320757467e-12	2.78044551153795	Adamts4;Apod;Ccl12;Ccl2;Ccl4;Ccl7;Ccl8;Ccr3;Cd40;Cfd;Chil3;Cr2;Cthrc1;Cxcl1;Cxcl10;Fga;Fgg;Fjx1;Gdf10;H2-Q6;Hp;Icam1;Il1b;Il1rn;Il6;Lrg1;Lrp2;Mbl2;Mmp13;Msln;Nat8f3;Nyx;Pappa;Ptx3;Retn;Rspo1;Rtn4rl2;S100a9;Sele;Sell;Selp;Serpina10;Serpina3f;Serpina3i;Serpina3k;Serpina3n;Serpinb2;Serpinc1;Thbs4;Timp1;Tnfaip6;Umod
GO:0020005	symbiont-containing vacuole membrane	cellular_component	5	3.83538987641173e-09	62.5600240096039	Gbp2;Gbp6;Gbp7;Gbp9;Iigp1
GO:0009986	cell surface	cellular_component	29	9.57013647386792e-09	3.39563766683144	A530064D06Rik;Adam2;B430306N03Rik;Cd22;Cd274;Cd40;Cd69;Cr2;Cxcr2;Fcmr;Fga;Fgg;Fzd9;H2-Eb2;H2-Q6;Icam1;Ifitm3;Lilr4b;Lrp2;Mmp25;Msln;Rtn4rl2;Sell;Slc12a1;Slc34a1;Slc6a3;Tlr2;Treml2;Umod
GO:0005576	extracellular region	cellular_component	46	4.99991929216277e-08	2.33151941332088	Adamts4;Apod;Ccl12;Ccl2;Ccl4;Ccl7;Ccl8;Cd40;Cfd;Chil3;Cthrc1;Cxcl1;Cxcl10;Fga;Fgg;Fjx1;Gdf10;Glycam1;Hp;Il17re;Il1b;Il1rn;Il6;Kap;Llcfc1;Mbl2;Mmp13;Msln;Nlrp3;Nmu;Nyx;Pappa;Ptx3;Retn;Rspo1;S100a9;Serpina10;Serpina3k;Serpina3n;Serpinb2;Serpinc1;Siglec1;Thbs4;Timp1;Tnfaip6;Umod
GO:0005886	plasma membrane	cellular_component	84	2.68236127194147e-05	1.49838265244998	Adam2;Adgrf1;Ahnak2;Calhm6;Ccr3;Ccrl2;Cd209c;Cd22;Cd274;Cd40;Cldn8;Clec4f;Cr2;Cxcr2;Cybrd1;Cyp2c55;Ermap;F2rl3;Fcamr;Fcer2a;Fcgr1;Fcmr;Fzd9;Gabrp;Gem;Glycam1;Gper1;Gpm6a;Gpr182;Gpr82;Gpr85;H2-Eb2;H2-Q6;Has1;Has2;Htr2b;Icam1;Ifitm3;Il17re;Irgm1;Kcna6;Klrd1;Lilr4b;Lilra6;Lrp2;Lrrn4;Mmp25;Ms4a4c;Msln;Nox4;Osmr;Pcdhgb7;Pdcd1lg2;Plscr2;Pram1;Ptgfr;Ptgir;Rab44;Rnd1;Rtn4rl2;S100a9;Scimp;Sele;Sell;Selp;S…
GO:0045121	membrane raft	cellular_component	13	3.84886014044333e-05	3.84659607086078	Fcgr1;Hspa1a;Hspa1b;Icam1;Lrp2;Plscr2;Rgs16;Rtn4rl2;Sele;Slc34a1;Slc6a3;Tlr2;Umod
GO:0005789	endoplasmic reticulum membrane	cellular_component	15	0.00177983606473726	2.38000091340884	9930111J21Rik1;F830016B08Rik;Gm12185;Gm4841;Gm4951;Gper1;Has2;Iigp1;Irgm1;Nat8f3;Rsad2;Scd1;Slc37a2;Tgtp1;Tgtp2
GO:0005577	fibrinogen complex	cellular_component	2	0.00188924780253719	29.1946778711485	Fga;Fgg
GO:0031410	cytoplasmic vesicle	cellular_component	20	0.00201776822105531	2.04635592554779	Adgrf1;Chil3;Ermap;Gbp10;Gbp2;Gbp5;Gbp6;Gbp7;Gbp9;Gper1;Has2;Ifitm3;Irgm1;Rubcnl;Scimp;Socs1;Tlr2;Tlr7;Tlr9;Umod
GO:0003924	GTPase activity	molecular_function	20	1.75526292722429e-10	5.99890641187982	9930111J21Rik1;F830016B08Rik;Gbp10;Gbp2;Gbp4;Gbp5;Gbp6;Gbp7;Gbp9;Gem;Gm12185;Gm4841;Gm4951;Iigp1;Irgm1;Rab44;Rasl11a;Rnd1;Tgtp1;Tgtp2
GO:0008134	transcription factor binding	molecular_function	13	4.29465189287502e-09	8.56084539078789	Arid5a;Ifi203;Ifi204;Ifi205;Ifi206;Ifi207;Ifi208;Ifi209;Ifi211;Ifi213;Ifi214;Mdfi;Mndal
GO:0003690	double-stranded DNA binding	molecular_function	13	8.23641954946822e-08	6.69760257043994	Fosb;Ifi203;Ifi204;Ifi205;Ifi206;Ifi207;Ifi208;Ifi209;Ifi211;Ifi213;Ifi214;Mndal;Zbtb16
GO:0048020	CCR chemokine receptor binding	molecular_function	6	1.78472796037418e-07	22.8480087687249	Ccl12;Ccl2;Ccl4;Ccl7;Ccl8;Ccrl2
GO:0033691	sialic acid binding	molecular_function	5	3.42475847265882e-07	31.2800120048019	Cd22;Sele;Sell;Selp;Siglecg
GO:0008009	chemokine activity	molecular_function	7	3.74087317681595e-07	14.9533715925395	Ccl12;Ccl2;Ccl4;Ccl7;Ccl8;Cxcl1;Cxcl10
GO:0030246	carbohydrate binding	molecular_function	13	9.41480703858599e-07	5.421868747499	Cd209c;Cd22;Cd69;Chil3;Clec4f;Fcer2a;Klrd1;Mbl2;Sele;Sell;Selp;Siglec1;Siglecg
GO:0042802	identical protein binding	molecular_function	46	1.11245027999756e-06	2.09291716686675	Aire;Arid5a;Bcl6;Ccl4;Cd69;Cybrd1;Fgg;Foxp3;Gbp2;Gbp5;Gfap;H2-Q6;Hao2;Has1;Has2;Hdc;Hp;Ifi203;Ifi204;Ifi205;Ifi206;Ifi207;Ifi208;Ifi209;Ifi211;Ifi213;Ifi214;Ifit3;Ifit3b;Iigp1;Mbl2;Mcemp1;Mdfi;Mndal;Myom3;Nlrp3;Plekha4;Ptx3;Serpinc1;Slc34a1;Thbs4;Tlr2;Tlr8;Trim30c;Upp2;Zbtb16
GO:0038187	pattern recognition receptor activity	molecular_function	5	4.1807545988003e-06	19.905462184874	Tlr2;Tlr7;Tlr8;Tlr9;Trim30c
GO:0005125	cytokine activity	molecular_function	12	1.14107475262808e-05	4.67114845938375	Ccl12;Ccl2;Ccl4;Ccl7;Ccl8;Cxcl1;Cxcl10;Gdf10;Il1b;Il1rn;Il6;Timp1
