# Supplementary material for: SR‐717, a Non‐Nucleotide STING Agonist, Displayed Anti‐Radiation Activity in a IL‐6 Dependent Manner
Source: FASEB J. 2025 May 31;39(11):e70644. doi: 10.1096/fj.202403127R (PMC12125615; doi:10.1096/fj.202403127R)
Supplement: Supplementary file 1 — Data S1. [file FSB2-39-e70644-s001.zip › fsb270644-sup-0006-TableS5.xls]

id	SR717_gut1	SR717_gut2	SR717_gut3	Blank_gut1	Blank_gut2	Blank_gut3	Blank_gut4	Blank_gut5	Blank_gut6
Ifi211	6.593356512149288	5.244578426875696	6.587278412649825	0.6736517715443607	0.8578144221020805	0.7311840583282709	0.7472809816859456	0.6647680105691691	0.6011523708392635
Ifi213	1.1794692965085085	1.0073996784136703	1.3953296279681546	0.1361119694335144	0.1549667934293545	0.1561071098420562	0.1350952603534302	0.146811600812266	0.1152489927538533
Ifi206	3.513188774768511	3.41962636979918	3.3865383593820564	0.3274699253287941	0.4610257023746826	0.5093618301196933	0.4284405115419791	0.4700384337601074	0.2709742465422575
Ifi205	7.292947555357152	8.14983847767766	7.515209946826994	0.9093928154063137	1.349113119377177	1.2897017091544138	1.2308181330225072	0.7478335241538027	1.0869484678418033
Ifi208	1.866249794498916	1.842395050856343	1.9508762448727652	0.1781145172422004	0.2933878521321713	0.1744210274152375	0.3105665908469922	0.30402704203804287	0.3700138182986685
Ifi209	5.306824054277155	4.949385453150946	5.38982057070332	0.8263109673512814	0.8331523285137867	0.9918799593037104	1.2640669992949864	0.9126652301122716	1.1730464726522636
Ifi203	6.716087740084327	5.212344289579959	6.634876488401536	1.0543820953316316	1.2514634667723699	1.3843458549141185	1.3337053018788345	1.3142873221300668	1.2186997960650519
Ifi204	7.193397735515938	5.062046410372741	6.9738015145144345	1.2174719893745936	1.3259772642933318	1.1259909925815146	1.2192641836490326	1.2880052010076204	1.7082974345711202
Ifi207	4.7986949045870695	5.148642007116751	4.63227260713314	0.9845396680517254	1.3525415769941591	1.347922065628049	1.3508152442821688	1.0787130027313407	1.039655425529007
Mndal	4.925197322720816	4.207780705820122	4.247994434888479	1.2802132374060815	1.1435824305309303	1.2557317976697475	1.1737364694856562	0.9474978524318662	0.9930146504974501
Trim30c	0.2133025208361141	0.3531653060399813	0.24806653600379308	0.058404167740895505	0.0583523764699121	0.0480941689678406	0.021079245985449	0.0471550639157993	0.0322187906450204
Tlr9	1.3884220643463983	1.1801808614162248	1.8152362059017184	0.3284176591661434	0.5952060688034142	0.38434991833001747	0.4927370197160433	0.3693080552600188	0.5252592666849087
Ifi214	0.2880655454031308	0.2725431820444554	0.2705085466638701	1e-08	0.020468842779561	0.041238913610927	0.1220038260069708	0.0808673238250339	0.0414395699589353
Trim30b	0.0096086299621501	0.0293704842491346	0.0485853646960342	1e-08	1e-08	1e-08	1e-08	1e-08	1e-08
Cgas	0.8593066458913373	1.0811613967587101	0.6517541307045657	0.5574267387313857	0.4015094271732566	0.4175111397607012	0.6111625650830044	0.4477360299432502	0.4982068663082561
Sting1	3.875500106704588	4.216628242468215	4.485740407658375	2.6066255124968456	2.695294427848951	2.8640586871436033	2.6888335024358683	2.684576080997525	2.18727571019404
Znfx1	17.91777983967057	15.543117695479483	15.91851784533939	13.354800567934392	10.674366307637849	10.509426155300996	9.922625983979858	12.533461330386988	11.030067182140376
Aim2	0.3657642609551557	0.3452721851578569	0.3807717776925153	0.2784907703161642	0.2675421273409286	0.2641206082176203	0.2205968761074189	0.26424825265048957	0.2599892976938778
Trim30a	12.008985168073627	9.105145742685048	10.382147548920662	11.082872221902619	7.494997563952932	6.552216421170589	6.998878204060652	10.769351310559221	8.503909590027742
Trim12c	12.030258829239159	11.284615472947232	10.59418413814944	9.486757477244124	8.722573407349197	9.666830837381525	9.849838631972904	9.204139846152765	9.65771726752913
Prkdc	0.8927118847484997	0.9054530483276445	0.9560133657650108	0.7679143925308499	0.8659064902861195	0.8337357000712304	0.8922087622391222	0.7836438139097545	0.7868318037553732
Xrcc5	2.7350550953861252	2.48748310575981	2.5895742936053985	2.5495828099273368	2.154723908501708	2.409710974047808	2.3944878652819344	2.2544446861804963	2.5415835004148795
Trim12a	9.695290034664922	8.318246574673134	8.678090014397673	9.297834703673553	8.313990165952989	7.301870875563984	7.54083447035805	8.245441661001523	8.402925190816871
Zbp1	19.568870092850332	19.248456081143374	16.52673763292481	22.67221064413248	14.32142312840102	14.98215854488971	14.324425536027203	19.63858228768396	17.05165057820899
Nlrc4	14.43799055588256	14.191722118000344	12.944566997526323	12.0961917334406	12.200931376205412	13.873899781390477	13.063676554832952	11.96201684949826	15.110224482708714
Nono	54.865241570119544	50.20605210503749	52.57221581761692	50.47053751975373	50.26717876245098	48.56005914330093	50.5957556859667	52.18408316845204	51.4152655352774
Sin3a	7.344805206213317	6.041401638708358	6.923043014083508	6.3011924640715655	6.697259800638928	5.92368147857379	6.671066393102577	6.41422200629092	7.126559331477695
Pqbp1	15.907430500516492	13.503255350292285	14.16945616286701	14.308342037545977	15.089856763172012	13.04076766730729	14.99043389479453	13.943155596150914	13.90816008725214
Pspc1	3.7733393136938647	3.2986470263329246	4.267517557346303	3.1456521756902003	3.476028349640819	4.150466553419748	4.324681467854924	3.828109457302754	3.5523693654399335
Hmgb1	18.2701032483412	17.162426147549958	17.28728698892622	16.239871119477254	18.846762731346818	16.18609531925607	18.137505822013658	17.85277017999884	18.12057346544141
Trim5	2.4656910133417673	2.525782805617596	2.1047461194792723	2.9037785472197277	2.1824963115048264	2.4376740014142446	2.1550160490583217	2.201213526447768	2.422837075351134
Xrcc6	3.1073322222793647	3.2511243683580684	2.986839627158852	3.3914473627150525	2.9293609613410023	2.9465121849198597	3.5485361130851096	3.014209660649412	3.164435076821273
Tbk1	30.253438971288762	26.86001738789512	30.80810967333757	30.026209701005058	29.46652919102524	29.894626826487055	30.51376756549688	28.28380325163636	30.86273777931088
Sfpq	7.773133237543289	7.211456890431366	7.3165465023766245	6.814332359037618	7.324187535718329	7.891870799494295	8.374696952560248	7.7570720945521225	7.493106500446893
Zcchc3	0.6033616202487072	0.5357203761169171	0.36610300451174177	0.4805989015982315	0.6430884597430867	0.5441693042975068	0.5451531354145516	0.4996678589224701	0.4513410767719066
Mavs	18.60498681495769	15.681861046398295	19.5950235326145	17.166193691113513	17.790402563741104	17.914155402323857	21.265699309531925	20.25900831919109	18.396874784838214
Pycard	44.7956653060673	43.86308142550399	42.52669042995885	44.12982348964381	45.54218462971725	42.528049131885794	47.140045873958044	49.772487037158136	45.535418901794536
Tlr4	0.3767010947579403	0.3709167530190813	0.2625053355199687	0.3624623196814073	0.251924105748443	0.3711501424983436	0.3972944877662897	0.3110281400962843	0.4367092187980106
Hexim1	12.181492536881368	10.983823333215986	11.004747133150133	11.590895306186496	12.33604372447664	12.45035361181129	11.736413163682828	11.799565907782789	12.566117063140032
Matr3	13.967663238279677	13.770518495962957	13.860389147744197	13.231376937708772	15.14454701582171	15.303718409381053	15.733163247157734	14.285359278044965	15.048435203763905
Tomm70a	46.132988575474364	39.81675173758353	40.52441936242845	44.71926028558246	47.399781184923185	47.94631632806134	45.88260610541987	47.37016956246902	47.02994088071685
Casp6	119.62514927066891	108.64285775930783	118.45616081150918	124.64276979909211	130.33237158856645	119.64197166307699	131.7748466047436	138.11010542451996	128.25844420691539
Trim30d	28.25199148153429	25.081354740317924	27.264651984763553	29.47011847716589	31.299955583800273	31.057731743953692	29.18920422201547	29.820102195696006	31.057450461554104
Hsp90aa1	56.5955065622051	55.42786626410077	57.53661817027429	50.722807528353684	73.5121251568448	77.45145049205618	75.38201977957955	69.65138627595074	69.28628995249838
