# Supplementary material for: SR‐717, a Non‐Nucleotide STING Agonist, Displayed Anti‐Radiation Activity in a IL‐6 Dependent Manner
Source: FASEB J. 2025 May 31;39(11):e70644. doi: 10.1096/fj.202403127R (PMC12125615; doi:10.1096/fj.202403127R)
Supplement: Supplementary file 1 — Data S1. [file FSB2-39-e70644-s001.zip › fsb270644-sup-0007-TableS6.xls]

id	SR717_gut1	SR717_gut2	SR717_gut3	Blank_gut1	Blank_gut2	Blank_gut3	Blank_gut4	Blank_gut5	Blank_gut6
Cxcl10	64.9313621190751	74.31393333708614	67.66962025089386	5.706550618972753	4.931668739731285	3.804728974481708	4.492902269710537	4.775908984116343	4.188519529046465
Ccl2	5.615797287382199	8.380897632805478	5.913030571215832	0.2960193689445771	0.2957568667627386	0.4965552947941032	0.2938082071085985	0.4868593652555547	0.09979428528572379
Ccl12	10.630324610438883	10.122585102581093	10.147486430995365	1.1870229120364635	0.6424005790630133	1.2444762523633308	0.6381679804195471	0.244035234089538	1.3505740266467183
Tgtp1	4.161120806275108	4.152818472331951	3.987617484609305	0.9815089196226509	0.961780110003096	1.0353475355797115	1.0491141102882562	0.9965046858264996	0.8876681347024197
Ccl7	3.4902322460641506	5.859220175198875	3.4287794911476897	0.2647708279323947	1e-08	0.066620660777203	0.0328491439810695	0.06531980031809849	0.1004172208368208
Ccl8	4.0120595314561305	3.82241492088933	4.320806845515572	1.6082495648139168	1.0366602689726783	0.8876452170774694	1.0813215025549336	0.7679229852171765	0.7345587851624973
Cd274	4.294433222115798	4.170049898139247	4.441606171159814	1.8463833852351148	1.4045961260398747	1.1606352918318736	1.3117497385050558	1.4448412077179997	1.506994369112699
Plscr2	2.3267429926626457	2.1528543850985877	1.971436265901764	0.9016215624207055	0.6756165236063317	0.756208908524416	0.6090201609792154	0.679655976571524	0.8485420433773675
Tlr9	1.3884220643463983	1.1801808614162248	1.8152362059017184	0.3284176591661434	0.5952060688034142	0.38434991833001747	0.4927370197160433	0.3693080552600188	0.5252592666849087
Il1b	1.5512730241223383	2.097862878127717	1.868276740933804	0.730153221634011	0.5331003518625919	0.7207415896873731	0.7107627071719663	0.7482368241999564	0.6248418494655565
Il6	0.23335220908078838	0.4755219740336079	0.2595846193759542	1e-08	0.023213567946320703	1e-08	1e-08	1e-08	0.0234981653842516
Tlr2	1.1379792503854596	1.3979538651621541	1.6078880681360426	0.6830449152336728	0.3211478683419452	0.5904076051645033	0.4306930809964178	0.5471596782465884	0.4307377943443016
Ccl4	2.05742392162275	2.1785030199245727	1.835863889946056	1.044340361185616	1.1638082204330393	0.9298123200518269	0.6378704662142234	0.7927447379514692	0.7312198816390314
Cd209c	0.37338870136627117	0.30728107203369137	0.3195103005048152	0.042896738390745905	0.1714347648009833	0.07195678086372649	0.1419210257434558	0.042331039162457	0.144613792596716
Il1rn	1.5567129119890708	1.441051945532792	1.4302939609122214	0.7560835221705817	0.576002450863411	0.6087773792410938	0.8630012154663022	0.7554391036949293	0.4970383541206487
Nfil3	1.3423110857117497	1.7627768717418832	1.4479589742415677	0.5405391565917035	0.8605348731927022	0.878823869182537	0.9020300160009	0.6389206433052732	0.6968680032865816
Ccrl2	2.4151174518337317	2.665809124554882	2.8494392497799166	1.6148930317567356	1.507467200282013	0.8541899103163302	1.2167471230097902	1.0934167045777932	1.4067339560315142
Cxcl13	5.33884529246341	5.509752694471335	6.511365762051933	2.463940835913898	3.0316067733631726	2.020635307755373	3.8494548931344585	3.354497279653505	2.538083901805014
Pdcd1lg2	0.522374111409342	0.3733648176900481	0.33115437311764867	0.1242058226874659	0.13185165962951179	0.0937566271699085	0.1386878031885976	0.24513571504150838	0.21982989820382778
Cxcl1	0.3345610895616915	0.42610254478718307	0.7612587497472652	0.0555187076868712	0.0277347425829863	0.0279388274201778	0.1653119868722725	0.0821798299656496	0.1122990478782456
Ccr3	0.4576136321446798	0.6449922265550668	0.6324641443306952	0.1898466022764324	0.1593297327017446	0.3439331748903299	0.2110399346426318	0.2547864851536947	0.3993676855251847
Itgb8	0.10844781717201539	0.0789262524302261	0.10967185045606599	0.0617018094774374	0.0431529687611459	0.024840294544415	0.0581788730347838	0.0517549026313015	0.059282741359850004
Cd209e	0.105239084763312	0.1225455912450246	0.1520384265586795	0.029938099379425202	0.014955780534586	0.0150658319290061	0.0891433967380125	1e-08	0.07569564888602809
Marchf1	0.5192880044582199	0.5544801802529918	0.6627343188743733	0.2651971861224801	0.4327077468119962	0.24962967410328	0.3294937271268505	0.3200646320804419	0.3415341565949848
Lta	0.1145534220502923	0.10004375203362259	0.11584636833300249	1e-08	0.0325589154907829	0.049197743195334605	0.0323443939198976	0.048237089328331505	0.0823952014364817
Fcamr	0.24470705440751758	0.26664497549719607	0.3987000884292686	0.0372239006816812	0.098048697629028	0.1839168869924138	0.1645769387238957	0.1135383792572821	0.1197854114896719
Cd209a	3.6780489403228978	3.930346054707025	4.118735057821476	2.429504206620902	1.8740568225060328	2.3912728500430487	2.3936260902176247	2.4150936185367864	2.2222382991455736
Cxcl9	7.0115307243081695	6.667734614597513	7.693143887869187	4.206950827578916	3.929691784464744	4.188225899892955	4.021548170262823	4.421632652684218	4.282439740172824
H2-T24	4.807718364975469	3.829324775728752	3.122034338072028	2.4906446112023866	1.869361660311548	1.8342051408159807	2.3514530265779827	2.613659759258876	2.371493727521637
Ccr1	4.185214150666721	3.909727824776358	4.375118923235392	2.078862443167356	2.441900670534176	2.318497493759228	2.778994972674736	2.6428558003235483	2.538132803585146
Clec4e	0.026493030811062603	0.017995716831255202	0.0357227344743511	0.017585534474614202	1e-08	0.0088496188345836	1e-08	0.008676817967628	0.0088926784223652
Nrros	0.7143321855420821	0.5839552230151601	0.7601944643175995	0.47140233546948	0.3635668367468679	0.4036987078190878	0.385796717841312	0.3835742021861577	0.4725764673635501
Tlr7	0.6743068168228136	0.6625092875860781	1.1154223721765835	0.3404889116514385	0.3928919978027601	0.35234347173077	0.4188621221667205	0.38332248789693857	0.5092613171292096
Cst7	1.91725102417178	2.613803422343961	2.26659057442292	1.3174429401506793	1.477451154950665	1.7318666638755253	1.2809163419514829	1.4857933743552887	0.9517229666633776
Sectm1a	3.6068180430954895	3.720614290053113	4.043998022367501	2.6655164495330093	2.250865496993643	2.222528821940018	2.213896208471747	2.41025080886633	2.1882249519123445
H2-M2	0.6507625847410115	0.8903916428641859	1.1469875923499104	0.5183554485987909	0.4809032292985686	0.4285447897724899	0.6431043893011766	0.43844541819662247	0.43062996233862877
Plscr1	26.239784001494694	24.033738982460665	26.56032675720207	14.19716648628069	14.760113318384619	16.07658240786108	17.795546203002285	17.373275258917413	15.317329507650571
Cd28	0.5438546531157412	0.5183795268430063	0.6978406472853008	0.4134027440938178	0.4479406119086094	0.3105915416763233	0.2831749846591256	0.4136967975274962	0.24143800846929
Cd40lg	0.2130038973209436	0.1953254119464448	0.2584896442964047	0.106040722581924	0.1695146955472123	0.1280715490540951	0.0841989102202774	0.16742769654335019	0.042898242469489804
H2-Q6	0.3175516768775535	0.6719910717423558	0.7040285437774784	0.4013008718352631	0.2065474336168728	0.2325458091234525	0.1689771606714284	0.20400450191778619	0.18448208770709498
Cd180	0.9000485283116466	1.0447443507490626	1.382593261478416	0.476434533795551	0.7593525407327254	0.7763572214960835	0.8556798902873728	0.6268687550810076	0.6768816198897895
Vpreb3	0.8964810172430288	0.822076617518707	1.0879193462643293	0.1487664417928227	0.4756304408283175	0.38929340873345397	0.7087449613491371	0.3229700843505985	0.8124665340433682
Cd209b	2.2145961919757844	1.9487411552333807	2.417741351579872	1.0899742532215728	1.2016636599093504	1.8283685082321	1.7906193436070352	1.10032669525211	1.1783836405714068
Cxcr2	0.1449818359311355	0.0521368352045816	0.2156150289985758	0.016982827517925	1e-08	0.017092624116764703	0.025283952651028202	0.0335177243144118	0.06870313695305859
Zap70	1.5782689339704878	1.5990023329968686	1.5419781114416304	1.3228454700390728	0.9047690324074671	0.8846200679339289	1.1543511412014766	0.9549574066649142	0.942798571892254
Clnk	0.1885546461648954	0.272165826947769	0.274106567466127	0.1486259718660783	0.1328632096119158	0.09841241275992109	0.2018637055708924	0.1698237552029408	0.18195990724075428
Tnf	0.2416105899919959	0.4759390985634619	0.4886752109535781	0.1122633173311355	0.1922807331706129	0.2098369236548745	0.1432603892314158	0.2848701663237583	0.2432976079440213
Ly86	5.5110967065315295	5.334458306654377	6.304795154411553	4.132569824399046	3.5978011869197317	4.29735517716118	3.4549597336247437	3.5027420776820732	3.797991969418772
Il12rb1	0.4858317744619018	0.47074548775802877	0.4720480153862489	0.32248518243161167	0.3316756581525286	0.3532086373853249	0.3624393725313823	0.33695197307919317	0.1870562562332405
Cd80	0.285116416010324	0.23836159636456739	0.4435915021341376	0.1819754228602486	0.10908843511018089	0.2344344582044574	0.1444929057651659	0.1221114302033976	0.2134899780146906
Cd244a	1.5414092843865543	1.596172855931289	1.7305938123940134	1.1275595719533513	1.2016636599093504	0.9141842591160498	1.1315719499877792	1.0014209257912459	1.203725224024555
H2-M9	0.23514356767427538	0.1658673689898477	0.2926739618754582	0.07203853756924189	0.1979302856686625	0.0543782110250064	0.12512575336403328	0.07108853179999579	0.1639283779625545
Fyb	4.283272725847123	4.026580582295599	4.834262364440676	2.896518376188172	2.8212375131020537	2.7882827393759264	3.0723198729974053	3.2221939454088897	3.01284713850782
Ccl5	115.810854159592	119.63068948534443	79.3102398561909	76.93931402620807	76.72172534724571	64.99871343970992	61.77421663072754	72.82671634303034	67.88524335633788
Cd74	425.3868269238314	390.3823944381025	427.9236525466275	285.95395692482464	275.8731709016537	278.67627734811424	293.46886999154134	285.76962798046867	278.63008325374915
Ccr5	0.8175023895187454	0.5855374750908438	0.8390075692599395	0.6003977214571625	0.4348017000150795	0.5799459897821224	0.3839439234531577	0.473188723583435	0.5949937344020289
Mill1	0.0521046791098198	0.026544557992287002	0.07025703171570029	0.017293015965741003	0.025916516474316902	0.034809625963822304	0.0171638432151576	0.0255974425072392	0.017489504646726103
4930486L24Rik	0.1939219758784992	0.1580686366459859	0.0588332297506383	0.019308224235601603	0.0385821944380945	0.058299144675025	0.0574919757367153	0.09526794890166959	0.019527610359381702
Cxcr6	1.3221319043587358	1.361442252245719	1.0810228686968852	0.7282246605890191	0.9514493147750297	0.7188378876808033	1.028578756747975	0.8429979695173307	0.9772774929618329
Fcer2a	0.3416768729791752	0.2191943906169176	0.6782691113995886	0.0377996936675109	0.1384759443081137	0.0887694940560307	0.15006934261693938	0.2673252877954217	0.1083160080960859
Tlr13	1.565424692602849	1.5544497985069718	1.562969325496343	1.06331308459453	1.194341614542127	1.1898358704614589	0.9373787727288615	0.9971520108537536	1.1755868489745596
Prg2	1.812799051029308	1.3564264124058663	1.2030767653689047	1.015283428337571	1.0989150260141758	1.1637706441351725	1.1756495476501507	0.5844384105003916	0.7415917947119255
Osm	0.0558479091402578	0.1422576295496451	0.056478255563801004	0.0139015192530052	0.0416675552806794	1e-08	0.041393019416103904	0.041154560638277604	0.0140594726604253
H2-Q9	0.5712880692970692	0.5115262215704828	0.5777361074602674	0.3102621729510132	0.2238795321181892	0.19083048919308698	0.18818838419194	0.5272938049898263	0.5055464752207435
Ifi44	7.270699585853157	5.363815441566924	5.751908135762548	5.892168882293223	2.7832518466721696	2.6653902325654943	3.119623106218801	5.38945846466626	3.883157503241497
Ccr2	0.2704811367567538	0.2813328934619574	0.5356707689034842	0.1570973619732208	0.1737749852633459	0.2032881672287224	0.2784355266014466	0.1550256456882872	0.22130041559657448
Tnfsf8	0.2352767633000113	0.2397219073324064	0.2577599852894315	0.11062176465713719	0.156033409804135	0.1637308067370508	0.2325080187084245	0.06421350048207769	0.19743296503263
Il15	12.15676101679585	12.058196284768165	15.18779917814211	9.377621745447735	10.151652386242645	8.66913666157094	9.092207762879164	10.696975757236958	8.768566655787625
Cd36	15.120808377865853	12.036320070786589	17.07680730409686	6.292655064004984	8.245665212355851	7.194882503487596	12.971238027666608	13.921785475210331	10.507793580755619
Ccl21a	18.926180666253202	23.81559721353157	23.792908696797042	16.400882111524545	15.928619295650352	14.785524751988225	15.763042965985127	17.781958366238594	15.567906954572925
Cd209d	0.1320708726741961	0.0269132322699576	0.10684923052596089	0.0262997899062311	0.0262764679531269	0.0529396342783131	0.0522066693627712	0.025952962403173	1e-08
Tgfbr3	2.050468465532072	2.1738459356947875	1.9232859794672967	1.3842753220300432	1.6135557452733933	1.4720866657941964	1.6245272309987855	1.4347508131988655	1.4660418216112598
H2-Eb1	98.74880636984427	88.47248542995362	101.67026634562652	75.6072186873455	69.44617511060301	64.63366692578121	73.32404976369057	72.33736270824384	72.70723493993971
Ccl11	20.124202318630626	19.897624962347006	20.250964486273553	16.67695271102487	15.773515280367645	12.831025590908876	14.860360428653353	14.31151736801296	15.292240382395025
Fasl	0.8393564135256822	0.4626570774872722	0.5983556449453813	0.5754147294367974	0.4790870573314303	0.3998788464092116	0.312754322833718	0.2703935606191057	0.4433925936639777
Cd86	0.9690547977233742	1.294117072366021	1.351057433074553	0.8711825426960194	0.9078469897967977	1.08423344574948	0.8739726933818555	0.9336460093859529	0.7673933028508563
Ccr1l1	0.0616901997940638	0.037713441021479104	0.0249546008920687	1e-08	0.0122737215925634	0.01236403717158	0.0121928535212403	0.0121226124200178	0.0496967575318464
Ltb	3.0880700659086573	3.096863942433485	4.524552208491102	1.7189248029946596	1.8625329419542447	2.6559737080396437	3.219935121163579	3.081930883871601	2.8402939406283227
Tlr11	0.39020825384488417	0.4314172006622961	0.5457406499174432	0.3223875833313875	0.4212099103599465	0.2828729135338864	0.3692070677947153	0.3426081150641522	0.3344109272863255
Tnfsf10	16.608616224042027	15.073233535116971	17.509527009539447	11.23894284837545	11.88792878823069	11.236049780370907	14.082112797144404	13.974531012256147	12.250595068224305
Ccr6	0.16942921568187239	0.1726302851117529	0.3046071680207456	0.062479807656094705	0.0873941591007605	0.0565953754787717	0.1798379862541279	0.22812664512343708	0.0631897231591589
Ccl3	0.4718440641919637	1.4422761847100352	1.2270077677360978	0.7382581355703575	0.6034937481032085	0.5741603907804896	0.7993566576608622	0.496719807893642	0.4412001857146898
Clec4g	0.06467730372093429	0.1317985268329586	0.021802442042544203	0.06439720387566239	0.0214467060459529	0.021604520636655702	1e-08	0.0211826626497153	1e-08
Cxcr5	0.3633500831403511	0.2982287110596673	0.7757302114833979	0.130641524742704	0.23093003319381888	0.1011431890609166	0.35907416749739257	0.3669224181989172	0.2439247586892902
Endou	0.258320732669197	0.2068009861117745	0.2519064883293964	0.1653441564375115	0.2477962953958081	0.0739613977651276	0.1549919217880194	0.2266162264102432	0.1486425341493064
Cd4	3.936275017047697	3.205388050267465	3.73239416515642	2.4829417671415936	3.0379523176274548	2.69891392738637	2.919360293213872	3.008089299030833	2.7274993006574046
H2-Aa	162.0425184561744	147.13859451211152	174.06420040980262	127.87400647237783	119.44830527632719	123.73341844823351	127.22207497714133	128.83156012030457	123.71747563261448
Cxcl2	0.0491698824194237	0.15029656428319849	0.2983490800558687	0.048956941016585404	1e-08	0.0246367326558354	0.1700693490875872	0.0483113230607543	1e-08
Mill2	0.3702856434264684	0.2859396995717241	0.3941736825595397	0.3298734022362592	0.2714195493313768	0.3085703628422361	0.2465199930779607	0.2029732978329848	0.2786721027878219
Cxcl14	8.434953947909367	7.830378345808586	6.763812107422589	6.455758591987537	5.831305192824105	6.164510089803778	5.809724125199146	5.868340423344426	5.8255799793567205
Bmp6	0.8887011420132828	0.6972285346011463	0.6830361486893204	0.5840025993196754	0.42435252722433	0.7124585049604757	0.6059875887716065	0.5763010839246661	0.6443326071719102
Eda	0.0937700640935478	0.2494699411801045	0.1475108885034592	0.12448529184142909	0.0984634658243566	0.109628846501989	0.08751843250444609	0.09725122197917649	0.0996706244737217
Myd88	19.01034953019005	16.960582078286052	17.25099145735406	13.727263138506695	13.660393890813205	15.207255550754713	14.12733226172441	13.343649524780432	13.343409954691602
Vav1	2.6510500711261877	2.0632781748880022	2.487166846715146	1.7236704220502292	1.8365277257488744	1.8756478498337463	1.9633110980897834	1.964553823582227	1.942668287019244
Tnfrsf1b	3.1673842459437918	3.1666471126527536	3.4381762680448666	2.362559532100318	2.5701640532008567	2.5619941047940764	2.8683775867793977	2.3845104919441567	2.6071170107213804
Ackr2	0.151090409266117	0.2052599952316569	0.186750350036547	0.17550875560375198	0.0501008983040704	0.1766434473775744	0.0995415849766836	0.1402048625790586	0.143692859933269
Ccl24	2.641186067225413	3.3440709364273	4.026134752794413	0.9861554333548737	1.3137079122167254	1.050915264820255	3.320206460152262	4.3123925563618215	1.8578282761385552
H2-DMb1	14.950915387570127	13.268470114530905	13.316208941903637	11.541424919130757	10.33475193990087	10.09909917606474	10.901921475437018	11.470719870288427	11.484631950332659
Ifi44l	1e-08	0.020932516209967	1e-08	1e-08	1e-08	1e-08	1e-08	1e-08	1e-08
Il10	0.0127090724893164	0.1165426125933441	0.07711505603114689	0.050616101924546	0.0252856134527464	0.0509433429570784	0.0251190136456675	0.0124871584593787	1e-08
H2-DMa	2.3731063822543566	2.2941121716666184	2.4225317428329216	1.9265655088607827	1.724417419282828	1.7659514118720319	2.013314553555434	2.08027644565499	1.8260734191742296
Cxcl5	0.0964691618663693	0.1146737396719935	0.032519337986162	0.0480256950461612	1e-08	1e-08	0.0635559431372867	0.0473923578666639	0.08095229047533549
Serpinb9b	0.6252028441477416	0.2215704279529746	0.0412343186868945	0.0811950426048423	0.2163280926278871	0.1089599717611835	0.0134314323169151	0.1335404695324067	0.08211760661081509
Csf3	1e-08	0.0139909991944906	0.0138865512957927	1e-08	0.0136599737012645	1e-08	1e-08	1e-08	1e-08
Mr1	1.3485228537574463	1.395303180123035	1.3003134923018	1.259415618795918	1.1751054935857745	0.9951901201082185	1.1880243432022854	0.8627751909507154	1.136878962371639
Tlr5	0.0755571196440364	0.0598769440491317	0.0551849455893186	0.0585121484260971	0.029230135700341	0.0588904386469773	0.058075083066957904	0.0412432324852569	0.0591769821122554
Ccr7	0.33703147727997407	0.5219666256093461	0.7771049232328622	0.2953032602281429	0.16093167349418888	0.2026448502754668	0.3730331122417357	0.7020306576896806	0.2986585904837899
Il1a	0.3237141244695191	0.6734031884993663	0.6956566372541286	0.4297496050635221	0.6574705324016437	0.4190115042879251	0.2932459264206726	0.2915565816781998	0.2173162839082565
Ccr10	0.9415389322157652	0.7863341563222415	0.7960731591012463	0.8298838475976668	0.7370203819444016	0.3712218623307104	0.4881095764943622	0.606622062693298	0.9170274432246016
Serpinb9	1.8596847190544268	1.9610370544095328	1.8402300701587204	1.4384982233015424	1.5963614345169674	1.7083018475831782	1.3536483072890084	1.6896804740828155	1.550490011948328
Tnfsf4	0.0661913982290067	0.0168604997750884	0.016734629995364902	1e-08	0.016461582167030402	0.033165417876034504	0.0163531214473814	1e-08	0.0166634004869056
Enpp2	1.6461814921111724	1.5957957775363136	1.671501608495733	1.2475378050814596	1.2199117019855705	1.5828616472455432	1.5741189987864765	1.0346360579446705	1.4831835794238508
Xcr1	0.36473269376873907	0.3594392992070339	0.23582173452933838	0.3214798258221367	0.24387008731570378	0.1198363928262735	0.3368050650580939	0.2702417564698697	0.2227760319755114
Il12b	0.0956604384375495	0.0758082720107071	0.0967401425959598	0.1164119699202759	0.0105735308050905	0.0106513356033013	0.052519284089494404	0.1044334472151635	0.07492207269621469
Lax1	2.212817984775953	1.7890953994451535	1.8572781837453367	1.5431564094509476	1.8180621236666867	1.7506414211953611	1.832643468276985	1.4435849587460798	1.452434277241728
H2-Ab1	183.09764162578173	171.57145359176468	174.9174582557684	153.0835014720442	137.78396618063076	148.12409248612317	149.33747732336408	153.89348075198868	148.6200813808803
Igf1r	0.8414745513704124	0.7632708600395302	0.6060582111240507	0.6314380002068631	0.4512105230118073	0.7630357539340246	0.6936527858453831	0.6412597937911598	0.5559443046067201
C8b	0.08324181500483499	0.036349087331108504	0.012025916017214	0.023680383510925402	0.023659384378518902	0.0595836871689812	0.0117517546712088	1e-08	1e-08
Lst1	5.952332197754736	4.564896556558204	5.17807762010426	4.588300073640945	3.6291831065261055	4.682102549537731	4.680527816716147	4.464906013822817	4.640433810786162
Tlr6	0.2124844908122913	0.11426337353673889	0.1611620797092968	0.0822750031360528	0.12330306075410999	0.19518773578073678	0.1108248758962308	0.1043871455360613	0.1485889885714428
Tnfsf9	0.4431672189733347	0.1986776455055197	0.14341414354216858	0.035299847743649804	0.2116112186558076	0.1598762654769829	0.3153254519035025	0.10450297680052649	0.1428037132939076
Ctla4	0.1247095459021918	0.2414248497724727	0.2143991016783216	0.08691862687042949	0.0496237469868888	0.0749833466827254	0.0492967899884528	0.3553427288054125	0.1255803158240334
Csf2	1.1206362059597579	1.3955439314152327	1.867820990480321	0.9091565481147037	0.9083503320086397	1.0606080399686362	1.4971063321161964	1.3865309293476977	1.4837171306809132
Tlr3	9.460645706483746	8.642764327916899	7.371013431201545	8.796582922188055	7.020563040946295	7.066953638923132	6.813201063524576	7.6110070178990625	6.783606048097037
Pnp2	42.41621056283874	43.00864203750308	37.39914746249116	36.10693070621998	36.108912889320344	33.20639632818175	36.81675275394354	36.03375876742434	35.243734002905654
Pnp	56.54633969916244	56.018888427618684	57.15710313933719	45.96239319728586	52.73918303471925	48.128436672839634	50.25344511129406	48.727519714419884	49.72096224406104
Tnfsf12	1.2416844180840128	1.345216276848793	1.398753442339852	1.5023477679493376	1.063219333458755	1.5435619476354436	0.9474861584350884	0.7721539657968854	0.949636206933807
Tnfsf11	0.0714778245372294	0.0242760977388074	0.0722845833491064	0.0355841417389006	0.07110516333356219	0.0119380729245055	0.011772786876437	0.07022974428831799	0.0239923100388645
Was	2.2251480688088066	2.2153669136428187	2.906053881726136	1.4685676627582607	2.1123561828737207	1.7074166600764826	2.2617899514472817	2.648539702812071	2.586390577943215
Cxcr4	1.1294538631447808	0.8961092466380898	1.6852158107849748	0.6728939615368965	1.022260207308576	0.8535133961393682	1.381479705460481	1.2552710430636262	0.9136011013617013
P2ry14	2.827210299703306	4.167938002612346	3.5503365370679854	3.495507746802048	2.9360952417286277	2.9680782682548292	2.8553448614023504	2.65574109978841	3.597795177729968
Il12rb2	0.2175075835497381	0.3454618039813115	0.2037888404985771	0.1942720987643371	0.1909178592317534	0.2051442340174517	0.2718459306415133	0.2419947665743251	0.1997004554820676
Cd209f	0.0322342544492953	0.1149514000343954	0.08149517819776679	0.0481419799978468	0.06413238195339449	0.0969064408823358	0.0318549207976231	1e-08	0.0811483008396826
Il23r	0.0428062574519581	0.0109037592154812	0.1082234970279025	0.0426208751856608	0.0425830801233953	0.0536205297674232	0.031726886590237105	0.0105147109736328	0.0431051471277028
H2-M3	1.5649085364680253	1.4260443237876244	1.9949315660782472	1.6239678765278107	1.6992689630614854	1.148544441362608	1.4158031231824388	1.3859907926436275	1.7311993749732033
Ccl20	7.1377549623071825	7.238784302141032	5.640359860607334	6.611017003885539	6.737257618251113	5.72223211653168	5.577389753394315	5.414782578227116	6.117812153014837
Cblb	2.055582950519108	1.961575178305212	1.7056689172833535	1.3036887039640592	1.8296168005716322	1.8152808628322759	1.7462850251176272	1.7689324791119618	1.8827756328143983
Smad3	7.117465769186892	5.66710977588452	6.9640414476442905	5.720137924190423	6.222858362714912	6.196262751358372	6.334143627357871	5.242524559252579	6.046990411683604
Pmp22	50.981928510809354	41.354082497168484	82.48349655851683	32.44316620109155	34.20389889320671	24.663808874544223	70.27012343040192	75.61963050852609	48.98097129654082
Map3k14	1.818419249350256	1.5147249165927	1.7873239950453335	1.6517245050455462	1.6375654931349144	1.4577996996883578	1.349341359683934	1.6675564974090569	1.5227176434874627
Nkx2-3	5.584796534809304	4.9709944960896815	5.545838814003711	5.045971418372807	5.166907151146684	4.042662227616639	5.431865613699245	5.276707105426965	4.265449261227682
Lif	0.6809587290567252	0.5501035199271143	0.6837257127006503	0.49397848476051587	0.5564426490073935	0.5507887352280761	0.6537181794120923	0.568708184399967	0.6563257259882671
Tlr1	1.8187255094326724	1.6861423686829848	1.7315491628188648	1.8108491017836263	1.4425047860507973	1.7158302447631966	1.3682321385795089	1.851363851585123	1.3611939248972738
Fas	8.70490377245285	7.153073119830119	6.978780527781334	6.427365650169684	7.56761990050055	7.274811922256423	7.184829633388474	6.289216041507226	7.014736492893619
Lpin1	0.4981381936317671	0.7576991095665537	0.6261024584327589	0.5810061861137094	0.6972970719404157	0.4635312384798978	0.5485362101521485	0.5943201922541416	0.5661099199775654
Raet1d	1e-08	0.036759533100429904	1e-08	1e-08	0.017944908114330502	1e-08	0.0178266741726536	1e-08	1e-08
Lat	2.1185141661997102	1.2433189275457972	1.4568493439694992	1.5862232726831418	1.3487801305220586	1.1888669384143136	1.6078720702217213	1.4320875580116288	1.5701135472346694
Cd1d1	0.7057590774668158	0.4334260209357888	0.5670690757979103	0.4235467922807425	0.3077608770065584	0.4650382781702799	0.7547786407872551	0.569947200030468	0.545184518508404
Tlr12	2.290093789088595	1.6410451849333731	2.477124472250255	1.770686136919337	1.819185257779433	1.9250408656098887	1.956417430052131	1.986357546672348	2.3652144656271963
H2-T22	25.4407858373066	21.965385012908897	23.104417495760437	25.399488652146484	20.67147356929032	19.64505380422659	19.20214851549727	24.104434623687716	21.31675729428693
Il5	1e-08	1e-08	0.0175528154579805	0.0172817428197399	1e-08	1e-08	1e-08	1e-08	1e-08
Il1f9	1e-08	0.016471490296367502	1e-08	1e-08	1e-08	1e-08	1e-08	1e-08	0.016278938532745
Oprk1	0.0224167525090447	0.005710076943405	0.0283372059298486	0.0111598408337112	0.0055749772946225	0.0280799622587558	0.0221529515439585	1e-08	0.022573274822926603
Traf3ip2	6.785905397029433	6.556486700850703	6.515991458345888	6.090850732690553	6.334853195174191	6.088355895928485	6.400477457300204	6.273283149081116	6.008580122840503
Ccr8	0.0460648645244255	1e-08	0.06987718190106089	0.022932690056644403	1e-08	0.11540472728490399	1e-08	1e-08	0.0231932585237293
Tnfsf13b	8.292769042050528	8.333347189783069	8.040670596569887	8.319884734687339	7.922070951006639	8.284862409184113	6.781354610480027	7.824537488881902	7.572976141382835
Cxcl12	3.3909290917745527	3.1935971534943315	3.421681793412004	3.3392236780943834	3.0588571211651785	3.077639633733957	3.0276800556251153	3.3609454003933252	3.118823118424542
Sectm1b	287.856461070018	288.22100898363965	300.77746766281916	288.5909814236055	265.35881018773966	262.08969737065036	268.42310419076694	301.0086426987699	279.52706134543763
Enpp1	2.9480568674719567	2.605096548885121	2.20955420975466	2.4068603566870586	2.5434602089024114	2.426303174217756	2.319971889705376	2.43982675674195	2.6487614539458386
Raet1e	0.2909052615165273	0.2652012617642292	0.3096722765042226	0.39635690004169427	0.3046195570586765	0.2454888715182961	0.2572206295630961	0.2858257399744514	0.1387593875968259
Tyk2	7.694404605435881	5.929025513930968	6.496367354091103	6.28471870759256	6.799879879160402	5.749855564179923	6.649607753107428	6.746122973592354	6.120715560857732
Cx3cr1	2.8235927076330785	2.2336038381023857	2.8913347927696478	2.316903402410811	2.6394922659726143	2.6589148562469784	2.3907394996678173	2.488496050499935	2.686140332496699
Jak2	21.91884996042449	20.072877964944425	24.47348418992652	19.30503417300552	21.385533256118226	21.86985987400424	23.172022447164842	20.351899435929933	21.105851924572963
Ifng	1e-08	0.0224202811141465	0.0445058010289952	0.0219092481367611	0.0218898196006214	1e-08	0.0217455937345758	0.043240631524625504	1e-08
Cxcl3	0.052309412583728704	1e-08	0.026449915277546303	0.026041442362947902	0.026018349505650202	1e-08	0.0516938338091094	0.0256980218098216	1e-08
Scap	8.58083263060349	7.843281928673378	7.292459310896834	8.042096994183973	6.835632857520587	8.389039757245548	7.629630371159284	7.468888955170311	7.3925127003869475
Colec12	2.0481143111629194	2.27651984620565	2.161612045054433	1.8909357938035407	2.1189335793401542	1.9703313800630007	2.333133870998948	1.9903990807950727	2.227408234377357
Cxcl15	0.1752500348291731	0.0510174581393837	0.0759548860861555	0.0623182472954419	0.13697855526764038	0.087809598365721	0.1360760417382246	0.0614964275420744	0.07563159051743619
Cfh	4.648022980749113	3.77251238690887	5.027421066499851	3.917311557270391	4.375003170063721	4.413309059114961	4.4787931703426525	4.075416205929201	4.901602173610093
Fcgrt	55.67008741766661	52.7068545034851	49.728482036546424	54.85334576130673	50.763594235477704	52.60081069293192	49.30146319255176	51.244831212732564	49.45553372839757
Usp25	20.584808989631682	18.75519318022482	20.5980186222623	19.117006203436393	19.531158728982412	19.86553622608735	19.84640612583556	19.68534016500449	19.44597825577162
Ccl9	6.284606060443399	6.2410044678780565	7.080607997327408	5.270308032273156	6.736137728356125	6.439767390961398	6.508059950563335	6.374901015458139	7.103950159223612
Irak1bp1	0.3656960658864589	0.6162317617533255	0.3555996345713438	0.2380734534617947	0.5037084654691334	0.5637944238672966	0.5420888089617707	0.4836873638214193	0.2691054038590553
Ccr9	1.376135097142936	1.3897811600060108	1.140308904465583	1.1468428714848344	1.3327764183110604	1.3790338293154023	1.3000314128204842	1.2508472241857194	1.2758610337538956
Ccl6	85.56867514807055	83.08584009051532	89.59083919496268	80.23205726644882	92.44511708462441	86.10194870670911	85.55115450348788	81.21437877591393	82.84273045356129
Tnfsf13	6.359035061794102	8.03030283305796	7.072285641620661	6.868330857697584	6.814914408116041	7.850325140623755	6.754341506973568	7.011470653287263	6.978308374043722
H2-Q10	1.5183576589272962	2.1548118101559597	1.9010891963845102	1.691756117043595	1.4025527799298376	1.9562862480971759	1.875611967554552	2.1844880281636203	1.8929973694819004
Bmpr1a	21.70765357599337	21.069228536843752	19.649782551343673	20.6805550994764	20.797263291311467	21.217992448546802	20.3313339550485	19.857081974369898	21.36533063445295
Il12a	0.017056695403663003	0.0347578934697211	0.017249211519886003	1e-08	1e-08	1e-08	0.117991742371465	0.0167588671572059	1e-08
Prg3	0.030085304819342303	0.015326862004586	1e-08	1e-08	0.0299284502449174	1e-08	1e-08	0.0443399693599974	0.0151476909567407
Olfm4	166.80596027982145	161.164355045854	162.29961747414586	155.679865202267	159.46861515533533	153.22512440520643	174.3849633454879	173.89368357749103	162.44665884817988
H2-M5	0.0109031573853881	1e-08	1e-08	0.0108559388065032	1e-08	0.0109261241016665	1e-08	1e-08	1e-08
Cebpg	16.319576872477654	16.599058962452904	16.58967086275513	14.861937396535087	16.538677592897415	16.626329649359963	17.526515022887406	16.59655430068793	16.975228378469698
Ikbke	6.418700903987218	5.096756777247539	5.329709799340958	6.00338327083862	5.67435482365354	5.754472469296149	5.063182738019622	5.729874556961947	5.519048310277344
Xcl1	2.4158259521052967	1.7806369861312532	3.378745632037143	2.917143165004668	3.5281471211117434	2.4209147202406966	1.7778484099213994	1.8686125830284623	2.691491429417799
Ccr4	0.0263488332707748	0.046981627104606904	0.0266462282805958	0.0065586884130334	0.0524229087961443	0.019803253916083403	0.0390581341744236	0.0517774984164244	0.0331660111051845
Ccl19	0.0469585389508253	0.19138292391969888	0.1899541798239305	0.14026550283323289	0.3269959311944682	0.047057453802944904	0.1856236877342978	0.184554338200342	1e-08
Pf4	2.218790502926496	2.0761628708253057	3.342854195026492	2.2542668591055293	3.5135378163038267	1.7696960215893243	2.1479311380683037	2.44699266515632	3.511016060330269
Ulbp1	0.228026841514864	0.1913347166365957	0.2848594936389849	0.2537498260020853	0.3202418592705523	0.2150655667659028	0.2518544029762708	0.2240452454563093	0.1755910119217153
Gm7030	2.8135941834551783	4.285040035397842	3.953540022876045	4.305323713270554	3.417634799258313	2.967916654746364	3.482921702927217	5.237935142404589	3.250769850916569
Marchf8	9.586471330581901	8.935086350916853	8.923583614379561	9.274910821228897	9.06815059183883	9.55880217529059	9.139887995183718	9.59506040645277	9.593288671273175
Bcap31	93.91506027500861	92.08095351064988	89.34464218180253	95.90680387004457	92.4573620155103	92.29041779501236	94.43368266418328	95.70789527229185	93.89610875182447
Ctsl	19.567051739566548	23.53263256180647	20.39027340889378	21.44685274346661	23.17583592465793	22.428635729414726	21.213072344229932	20.351991758968836	21.668045982599562
Ms4a2	0.0184259518097702	0.0093870439266841	1e-08	1e-08	0.0183298851673023	0.027697142148376902	1e-08	1e-08	0.018554608818983402
H2-Q4	28.21440226249532	25.97862949054515	25.85977588948555	30.487444146074658	27.4616390604974	24.67264034181001	26.297481395028104	30.52310376842589	25.570265459953855
Azgp1	0.465692919541987	0.9902428589046632	0.3890449285386319	1.0684710683349763	0.7452523110036665	0.6289952113113036	0.3801756526295799	0.3183035965843161	0.8359446541297926
Vtn	0.7476497577597592	2.9849154170134824	2.8854800490059502	3.281489109956389	2.6714348825205385	2.2782544654751877	1.5832529690130972	2.158809721877009	2.197151601381464
Ackr3	3.002788515864503	2.9780888523319193	3.071319456953779	3.399032285085259	2.771332508493769	3.1692946353202136	3.2833780069045813	2.984010825590907	3.1732183208863622
Il21	0.0083780735352794	0.0085363624380482	0.0084726354161554	1e-08	1e-08	0.0083957213392919	0.0165589504146234	0.0246953303483937	0.0084365723956674
Tnfsf15	0.115221950086195	0.1127029134368731	0.0512698800533085	0.08718944824894219	0.0687727370644415	0.1524133440828983	0.10931137431574879	0.09509644352438419	0.0881801226147121
Ccl1	1e-08	0.0537198675210244	1e-08	0.1049908145365584	1e-08	1e-08	1e-08	0.0518031308364326	1e-08
Tlr4	0.3767010947579403	0.3709167530190813	0.2625053355199687	0.3624623196814073	0.251924105748443	0.3711501424983436	0.3972944877662897	0.3110281400962843	0.4367092187980106
Irf8	15.913281693766276	15.819051445335957	16.390763756778938	16.97886228658173	16.724770431756895	16.140990921839496	16.721815801563476	18.034423305790277	17.1093387241779
B2m	2138.572682807615	2124.878320459506	2130.5435694038074	2469.926725851034	2213.9521813319284	2124.605579777587	2141.190054016408	2367.1357576730857	2228.033198636621
Ctss	136.19395106684817	128.7950255846481	144.7690509420956	145.82426269162525	147.02841638602501	147.53988508697338	144.49910398717017	141.9346562639371	144.652100272422
Vpreb1	0.06933721290395299	0.1766180311465972	0.1752995124254046	0.0345184711269284	0.1379514142539163	0.1389665237305719	0.0685212504136372	0.2043795101749881	0.4538387324148502
Cxcr3	0.926679445206094	0.7081405805537152	0.5187732298563126	1.054475710006703	0.5761550358460644	0.9617968384050026	0.6868306907900199	0.617838349870194	0.7831793628845644
H2-K1	653.4592216994577	611.6973327173201	643.6079937448802	719.4682536392827	665.4563313848661	618.6284784974089	655.0062818278609	732.0285473058677	679.7339946192197
Ltbr	48.28941714415982	46.05676252706995	44.37183414972382	49.890129169142675	50.69882918624736	48.184923194264	49.0429671976643	51.57980468791062	47.23364315682181
Gm11127	63.11666528199836	56.31591760988642	64.45011421600306	71.4828017951363	68.02974965064557	56.79759940759519	65.31053087282683	70.61798349903395	63.377829509427656
Il18	41.524668363543	43.32403959629151	47.04002939049208	37.541602073326764	51.29813144668653	49.1134348911862	50.51365760937106	46.30815424941728	49.062888813444204
Il2	1e-08	0.028586446299386	1e-08	1e-08	1e-08	0.056230928095405204	1e-08	0.0551329415540536	1e-08
Ccl25	128.0815055209207	124.02622397469139	134.59494655578138	132.5508907374051	139.98002211351152	133.79882378028822	140.3771960789745	148.9559857891142	143.26766421228106
H2-D1	480.4857273998705	465.4667836742988	445.4888678732233	551.8118014425787	497.8608964755716	457.9516582348245	478.72664593768286	536.4123641190415	505.6635330181966
Ccl28	4.211906031257233	5.518528799727172	5.054541575879134	4.951631597051411	4.965862605125742	5.496391055062378	6.117098455813457	5.431982750999542	5.548268593102814
Tnfsf14	0.1709501603378359	0.1161199802434128	0.0288132829508209	0.14184151960664	0.1417157382865271	0.1713102548556649	0.0281564105552024	0.1399709892530683	0.2008344316736416
H2-Q7	0.2426802201638355	0.7417956988157083	0.5434284675187545	0.586813849157783	0.6552691802061025	0.3126746658937868	0.5481699333090982	0.6131385105249644	1.099686145082137
H2-Q1	88.03003901629477	84.12332551700602	87.0048087698689	93.33494862786087	99.19303858105641	89.8023505317572	95.66770408225256	100.90153207740975	96.46504229794448
H2-T3	119.85136085105435	113.75796450194467	111.98151532684427	129.36187940860987	133.17516941911407	130.76174701254544	123.47867298283292	127.595867358916	126.2646839056489
Ctsh	46.87360994439927	46.768282794748366	44.46821429327621	54.06806394024452	51.19698774824864	50.96659302179682	49.42588885562321	51.41258115102503	52.80399948311081
Smad6	2.4817363802506747	3.025318550652232	2.7607220806867456	3.256410041851696	2.936105530099332	3.3129913040508123	3.170772509140776	3.4834322366842176	2.52584051201099
Gm8909	76.6074468705328	75.69524177424474	70.63385560947505	85.45424075958513	89.0949963181516	83.65396811011647	80.0112086527673	84.33360128162909	83.72602226582043
H2-Q2	473.3230451437626	449.66336279968493	487.02673982555825	515.8786733508516	551.1756027385213	510.1012087097095	545.7830101884688	542.368477702718	537.9827855902502
Traf6	3.911209883439272	3.520395618054009	3.9248958119445736	4.202728639721538	4.5328673539140745	4.147975276983122	4.188344220415993	4.451694669273692	4.3717999212915375
Il23a	0.019591979032463503	1e-08	0.0198131104948801	1e-08	0.019489833117551	0.0981662007147528	1e-08	0.019249881981161402	0.0394575453840046
Ctsk	1.1773746240608063	0.839733348191882	1.4968340683598922	1.6579328188456228	1.3385556444536668	0.9438837469748008	1.3297362737441167	1.305549918887858	1.7953303328703105
Il7	0.5933256014232413	0.4911850582249656	0.3525131486934488	0.5095271108462927	0.5016973732142427	0.6317363621122379	0.762246321186356	0.4080758476752965	0.6049367840300622
H2-T23	193.8181727269596	186.6038994692976	190.83319465397	251.514560319632	221.2451423440076	197.34637781402756	205.82219772955642	245.3373382428349	217.8705789244269
Cx3cl1	30.32629296866329	27.39601672525843	27.50837261655388	32.42943548949109	32.17321606164619	33.13131418429941	34.21249842965791	34.94733439106667	33.87241162116683
C9	1e-08	1e-08	1e-08	1e-08	1e-08	0.0117903637941978	1e-08	1e-08	1e-08
Bpi	1e-08	1e-08	1e-08	1e-08	1e-08	1e-08	1e-08	1e-08	0.0136862761018025
H2-M10.1	1e-08	1e-08	1e-08	1e-08	1e-08	1e-08	1e-08	0.0188612760579657	1e-08
H2-M10.6	1e-08	1e-08	1e-08	1e-08	1e-08	0.0189904517339998	1e-08	1e-08	1e-08
Il13	1e-08	1e-08	1e-08	1e-08	0.0219624226175389	1e-08	1e-08	1e-08	1e-08
Cd209g	0.0223181038098222	0.0227397652792265	1e-08	0.0444428903780067	0.08880694920117989	1e-08	0.022055463745881503	1e-08	0.1797914285645006
Itgb6	2.5628550012816733	2.7153303059576794	1.9032627282783223	3.200589554139352	2.883297743622676	2.787554056382892	2.8258535105435594	2.838243326402684	3.1194262751900714
Psg17	0.0127761548728972	1e-08	0.025840704407430002	0.038162454547237504	0.0127095443650441	0.0128030669271928	0.0252515995574248	0.025106129023415	0.06432677413971
Ackr4	1.3064134529241322	1.321162306008643	1.291580554856471	1.640505358438774	1.9784989487833735	1.602262032829824	1.3777511464312155	1.4464470914288428	1.7376847287613744
H60b	1e-08	1e-08	1e-08	0.0278468357830682	1e-08	1e-08	0.027638829662643603	1e-08	1e-08
Ccl22	1.470209061083266	0.8388722191079903	1.7098235389024559	2.1664861312209776	2.0914377544481093	1.605903488383992	2.20841953538	1.9645711524882343	2.1762976953309656
Slpi	3.4497368807413693	5.3313455220647965	3.0203951933547284	6.431599751381916	9.811583711509845	9.048532660561067	5.216671001908496	4.003705557775767	6.434734880423477
Prg4	0.0247851958646664	0.0126267393684511	1e-08	0.0246778579362169	0.0739679028091745	0.0683028438373209	0.0367402794701001	0.0182643172067012	0.0374373783408394
C8a	1e-08	1e-08	0.007247924824372	0.0071359933500621	0.0142593206954249	0.0071821286100321995	0.0070826900319883	0.0070418877987613	0.0144341393638929
Il4	1e-08	1e-08	1e-08	0.045239221852356605	0.045199104909132905	0.0455317005055798	1e-08	1e-08	1e-08
