# Supplementary material for: SR‐717, a Non‐Nucleotide STING Agonist, Displayed Anti‐Radiation Activity in a IL‐6 Dependent Manner
Source: FASEB J. 2025 May 31;39(11):e70644. doi: 10.1096/fj.202403127R (PMC12125615; doi:10.1096/fj.202403127R)
Supplement: Supplementary file 1 — Data S1. [file FSB2-39-e70644-s001.zip › fsb270644-sup-0008-TableS7.xls]

id	SR717_gut1	SR717_gut2	SR717_gut3	Blank_gut1	Blank_gut2	Blank_gut3	Blank_gut4	Blank_gut5	Blank_gut6
Cxcl10	64.9313621190751	74.31393333708614	67.66962025089386	5.706550618972753	4.931668739731285	3.804728974481708	4.492902269710537	4.775908984116343	4.188519529046465
Il1b	1.5512730241223383	2.097862878127717	1.868276740933804	0.730153221634011	0.5331003518625919	0.7207415896873731	0.7107627071719663	0.7482368241999564	0.6248418494655565
Il6	0.23335220908078838	0.4755219740336079	0.2595846193759542	1e-08	0.023213567946320703	1e-08	1e-08	1e-08	0.0234981653842516
Nlrp3	0.2482258355089505	0.1530805166503185	0.2840574569134722	0.0715436703533589	0.0649820257427672	0.0589141748003994	0.0580984905862439	0.0449273976734026	0.08551231098493739
Ccl4	2.05742392162275	2.1785030199245727	1.835863889946056	1.044340361185616	1.1638082204330393	0.9298123200518269	0.6378704662142234	0.7927447379514692	0.7312198816390314
Mefv	0.7824512179297208	0.6844181004848009	0.6569138759228471	0.22048943178110078	0.3157545965041122	0.4142411953704213	0.5179271235673432	0.30461442445543	0.4459893966387216
Cgas	0.8593066458913373	1.0811613967587101	0.6517541307045657	0.5574267387313857	0.4015094271732566	0.4175111397607012	0.6111625650830044	0.4477360299432502	0.4982068663082561
Sting1	3.875500106704588	4.216628242468215	4.485740407658375	2.6066255124968456	2.695294427848951	2.8640586871436033	2.6888335024358683	2.684576080997525	2.18727571019404
Ccl5	115.810854159592	119.63068948534443	79.3102398561909	76.93931402620807	76.72172534724571	64.99871343970992	61.77421663072754	72.82671634303034	67.88524335633788
Aim2	0.3657642609551557	0.3452721851578569	0.3807717776925153	0.2784907703161642	0.2675421273409286	0.2641206082176203	0.2205968761074189	0.26424825265048957	0.2599892976938778
Ddx58	22.26390622554292	19.48137699236755	19.862200106529684	16.703068126244034	13.865075098519348	13.569269461127346	14.897674653548492	16.11381844652471	15.369417622293296
Gsdme	0.6568301789687655	0.5557701108577174	0.6527516117585977	0.38469743080510227	0.440879273787164	0.38035189188280477	0.4986170567590055	0.6163311224355084	0.4851912863301241
Ifnb1	0.034578563136516804	0.2466229922556121	1e-08	1e-08	1e-08	1e-08	1e-08	1e-08	1e-08
Adar	12.816852828738728	12.406054670399786	12.128274398549072	10.102732655699072	9.080601785485296	9.078614660593239	9.1941761219832	10.527945288927983	9.37630601447929
Dnase2a	1.6508407180476998	1.5585786976335894	1.5775758734652114	1.462734526559533	1.0395791929100588	1.2141784234821302	0.9578942104582194	1.3095168984932115	1.403099194866704
Ikbkb	6.599529253685902	6.041102051807602	5.878087498903991	5.398394070717615	5.457402267360097	5.053549079492751	5.484819982746342	5.378756498949457	5.900033351339678
Polr3a	2.482180582677167	2.6154919900053657	2.6588642404591423	2.22372487036632	2.2048788568394047	1.8641403241500887	2.452970199842709	2.622168598356781	2.4084137303485615
Polr3gl	0.5529382841774232	0.5756771268645952	0.6527146412328978	0.4904843511601608	0.616062103487358	0.4432824099380273	0.5345091513507836	0.5709414441091346	0.5567991117741705
Rela	11.11558413681978	10.80607107094924	11.016035594170276	9.978239068239898	10.006280140284069	10.061330441434615	10.013644458638067	9.764671840087454	9.699526371377077
Samhd1	42.70253092354586	35.74514758252997	42.08117034916832	38.54388534763355	35.7710627344499	34.4424521264587	35.92084186352868	38.68543780108395	36.62516292251296
Polr3b	2.9738669214289515	2.920861854584981	2.823193381160085	2.427476575947648	2.777129184950242	2.572041131910493	2.790603024696508	2.716614465133349	2.730240706010497
Casp8	36.70237062086602	37.01951054329617	32.28808421472277	31.255394983370948	31.997436422839684	37.01759520252625	33.176952726419614	29.365851364072796	32.95641126566405
Polr3h	0.4899332307145951	0.5742889932690527	0.4516167447291714	0.5439313642306804	0.3407339132280414	0.3779997894097824	0.4798830107669291	0.5324983006366731	0.5282818583154485
Il33	10.171433967546731	12.14074167324502	13.948965764492092	8.674286241425776	8.33905174094262	11.369987497046795	15.530504040436377	11.655096212492369	11.470115643553436
Zbp1	19.568870092850332	19.248456081143374	16.52673763292481	22.67221064413248	14.32142312840102	14.98215854488971	14.324425536027203	19.63858228768396	17.05165057820899
Nfkbib	12.166280868155074	10.31522385135473	11.771415218890192	10.990807984667661	9.921594840557429	10.095050735440436	10.809652935338566	10.907421353927084	11.115689070476632
Polr2e	26.334930027234716	26.401871056828472	25.937648292677018	26.562777715293482	24.96263506547057	23.47872337743187	23.127550107707666	26.212481937204824	25.002690065382218
Irf7	81.15679394465373	73.46023857669618	78.4947301764905	90.16750354721515	67.84641225477199	62.44094556313193	64.62396201334766	88.95136915337764	70.07838843207573
Nfkb1	21.592655327331666	19.64808212432252	21.17430183148101	20.189639524088626	19.665843400528	20.1502970437581	21.36165842208741	19.21696759966966	19.006365630744057
Polr3c	24.5319497342115	24.02187403970389	24.33111856083345	23.955366632589904	22.40686809707482	23.62610046050343	23.086795231688992	24.47279693417922	22.81130810239505
Polr3e	4.832383574665537	4.640490810164316	4.471696925961924	4.515850047593208	4.323328289080742	4.937514860839965	4.7692734210536765	3.984600201311938	4.414497835300408
Fadd	8.017270803634265	6.800997479642764	6.197849232886963	6.7105040746419276	6.299333117739332	5.937484435317344	7.108673674720489	7.66806871197563	7.094392158227088
Ripk1	3.552528484945736	3.292225579052196	3.5763764425125384	3.1339954832362147	3.2830619490989355	3.36840540322168	3.5091343690989762	3.447872681107252	3.554682012273142
Polr3g	1.5488027854545736	1.4096196046570768	1.7950669148361436	1.7413548489678707	1.5407278504515827	1.351517476869876	1.6939525573238015	1.4875621759795212	1.5420933340666279
Irf3	14.501005174671269	13.414264273918993	13.346024687543604	12.804876736667964	13.703608697971973	13.55154023047511	14.382316102128756	13.16294386961124	13.861025459882063
Ikbke	6.418700903987218	5.096756777247539	5.329709799340958	6.00338327083862	5.67435482365354	5.754472469296149	5.063182738019622	5.729874556961947	5.519048310277344
Polr2f	29.29271386389075	23.505033977876703	25.364390018581012	28.094266129024703	26.300471597811672	26.400218407574524	25.38730021921152	27.53986826556536	22.994658890833747
Ripk3	7.086579721759128	6.889127488885773	7.193970430144852	7.797904828365409	6.213920973522972	6.504057177823532	7.565581852311827	7.109286318376992	7.422594941107657
Tbk1	30.253438971288762	26.86001738789512	30.80810967333757	30.026209701005058	29.46652919102524	29.894626826487055	30.51376756549688	28.28380325163636	30.86273777931088
Polr2h	5.309762139940728	4.3554080407632565	4.826907777863927	4.9050509699630105	4.157015111837236	5.2825283937107255	4.697922808467606	5.292384360103651	5.3661396007659175
Polr1d	15.023451155524535	12.750046318074707	16.46209645830834	14.628337528248977	15.039340650547892	14.378863331991557	17.05785857507956	14.551747721881057	15.462151942227745
Polr3k	6.64499307599525	5.926539983588707	5.937529002919552	6.1721132807940435	6.338690174692769	6.558649339052306	6.863649675392277	6.189100388632393	6.086415898833601
Ikbkg	2.6549629929889695	3.0622535444618144	2.5288593690087726	2.9195313687861497	2.885717330461528	3.035392366498717	2.53066127693596	2.863039767240584	2.807834510716928
Casp7	46.57499589018571	47.534848684926175	44.129462374030894	49.42875549193359	46.134546676052686	45.206218941940364	47.313317812455644	50.56958001010073	48.07941748789253
Polr3f	3.449792536021292	3.573661877876994	3.0615383969741434	3.358380751026081	3.4954763608646173	3.636646777010813	3.415520301387458	3.4964616129936426	3.5898911586637383
Mavs	18.60498681495769	15.681861046398295	19.5950235326145	17.166193691113513	17.790402563741104	17.914155402323857	21.265699309531925	20.25900831919109	18.396874784838214
Pycard	44.7956653060673	43.86308142550399	42.52669042995885	44.12982348964381	45.54218462971725	42.528049131885794	47.140045873958044	49.772487037158136	45.535418901794536
Polr2k	4.721132496546473	6.153755573630448	5.0324958853792845	6.013490899230519	5.881225372186132	5.37041199110223	6.094668805896682	4.471536167183127	5.824839882055329
Gsdmd	133.12742958558977	134.9113014985265	128.13819402053124	146.8173040018603	138.8461938402367	137.14001592022709	142.7762378580926	138.73355321932172	139.30742774265474
Chuk	21.701740528979588	18.814247070959414	21.812108461807444	20.886967637217257	21.82687969017822	21.795461349423924	23.108617104891984	22.965031860130292	22.53936770469772
Polr2l	5.7999263254416125	4.7568274894125535	4.8663393749956505	5.2195383761659215	5.785538256627442	5.125544099911795	5.385252829295126	5.620375109964724	5.904604120103329
Il18	41.524668363543	43.32403959629151	47.04002939049208	37.541602073326764	51.29813144668653	49.1134348911862	50.51365760937106	46.30815424941728	49.062888813444204
Mlkl	6.474751530286187	6.402776752597951	5.776417556769787	8.417795321542576	6.323556876209532	6.370088497513256	6.138306600069683	6.7899721631532195	6.721137643244166
Polr1c	12.58844813998297	12.389733892511824	11.286225262245637	12.777702732994301	14.248001596942418	13.903040648056301	13.508923177525364	12.56910435179605	12.388713697309564
Casp3	78.55960159276498	74.82381022213588	79.28104157594	91.55103399544096	89.1940989937769	75.19964692601387	83.19200904984545	91.34479830914731	84.13164184772691
Polr3d	3.010481271950315	3.582775957040518	3.206664939630831	3.8082276397956982	3.5716500834359644	3.9564887049056248	3.487153257074745	3.3822060851849742	3.752104448654405
Nfkbia	24.096149074410103	23.40028829469652	26.07337522369028	29.41471318978641	32.106070717069784	29.26692866232382	28.29514974361921	28.231552601619377	30.343232048860965
Dnase2b	1e-08	1e-08	1e-08	1e-08	1e-08	1e-08	0.0093239491633014	1e-08	0.0095008587928529
Casp1	37.976073112990434	53.199169024384744	37.390306358916774	56.48963275357621	59.6431483142127	58.97103253325595	61.14576446276264	63.663741526504424	60.88827114564403
