# Supplementary material for: SR‐717, a Non‐Nucleotide STING Agonist, Displayed Anti‐Radiation Activity in a IL‐6 Dependent Manner
Source: FASEB J. 2025 May 31;39(11):e70644. doi: 10.1096/fj.202403127R (PMC12125615; doi:10.1096/fj.202403127R)
Supplement: Supplementary file 1 — Data S1. [file FSB2-39-e70644-s001.zip › fsb270644-sup-0009-TableS8.xls]

id	SR717_gut1	SR717_gut2	SR717_gut3	Blank_gut1	Blank_gut2	Blank_gut3	Blank_gut4	Blank_gut5	Blank_gut6
Ifi211	6.593356512149288	5.244578426875696	6.587278412649825	0.6736517715443607	0.8578144221020805	0.7311840583282709	0.7472809816859456	0.6647680105691691	0.6011523708392635
Ifi213	1.1794692965085085	1.0073996784136703	1.3953296279681546	0.1361119694335144	0.1549667934293545	0.1561071098420562	0.1350952603534302	0.146811600812266	0.1152489927538533
Ifi206	3.513188774768511	3.41962636979918	3.3865383593820564	0.3274699253287941	0.4610257023746826	0.5093618301196933	0.4284405115419791	0.4700384337601074	0.2709742465422575
Gm4951	2.9477954762289773	2.8017620639917373	2.3729884823804706	0.2847416645507463	0.3282567251621693	0.48498587119355757	0.4130523124438701	0.3746488541654423	0.4061213928528541
Ifi205	7.292947555357152	8.14983847767766	7.515209946826994	0.9093928154063137	1.349113119377177	1.2897017091544138	1.2308181330225072	0.7478335241538027	1.0869484678418033
Ifi208	1.866249794498916	1.842395050856343	1.9508762448727652	0.1781145172422004	0.2933878521321713	0.1744210274152375	0.3105665908469922	0.30402704203804287	0.3700138182986685
Iigp1	21.485489793270993	22.90455155651446	21.635171510258665	3.7621453716396505	4.268607207643732	4.231033331235547	4.1573358259609865	4.21605377287433	4.282429134719253
Ifi209	5.306824054277155	4.949385453150946	5.38982057070332	0.8263109673512814	0.8331523285137867	0.9918799593037104	1.2640669992949864	0.9126652301122716	1.1730464726522636
Gm12185	0.6597198236713546	0.9236117082525287	0.7130018068897109	0.12034127640657159	0.0851661502467907	0.19177222187407839	0.0945585441512951	0.1533909418506436	0.11663743987496049
Ifi203	6.716087740084327	5.212344289579959	6.634876488401536	1.0543820953316316	1.2514634667723699	1.3843458549141185	1.3337053018788345	1.3142873221300668	1.2186997960650519
Ifi204	7.193397735515938	5.062046410372741	6.9738015145144345	1.2174719893745936	1.3259772642933318	1.1259909925815146	1.2192641836490326	1.2880052010076204	1.7082974345711202
F830016B08Rik	0.9011703025116844	0.6761264013530781	0.7000761028860961	0.1509041009819688	0.1140964329644698	0.1970331470063001	0.161920971962072	0.16903757814472858	0.15261872167030038
Tgtp1	4.161120806275108	4.152818472331951	3.987617484609305	0.9815089196226509	0.961780110003096	1.0353475355797115	1.0491141102882562	0.9965046858264996	0.8876681347024197
Ifi207	4.7986949045870695	5.148642007116751	4.63227260713314	0.9845396680517254	1.3525415769941591	1.347922065628049	1.3508152442821688	1.0787130027313407	1.039655425529007
Mndal	4.925197322720816	4.207780705820122	4.247994434888479	1.2802132374060815	1.1435824305309303	1.2557317976697475	1.1737364694856562	0.9474978524318662	0.9930146504974501
Tgtp2	9.994012301292496	11.32924325736718	10.460599409275964	3.238459272090011	2.501936841696028	3.0035717044948615	2.8685483018618148	2.879892967011196	2.7611167128036342
Ifit3	32.839424945636516	31.4237094966542	31.058411150994292	11.7603030857399	6.65628404736895	5.449895132494245	6.406096320635376	10.403664484926955	7.548839461548576
Gm4841	0.40341646325936287	0.6786911627189325	0.5218217846616697	0.06538804629963599	0.1119943847008538	0.0846138703687203	0.0556282474605427	0.1290514773409368	0.0377891506531799
Gbp2	35.551259818454845	23.16146428244559	37.54285550035104	8.8871187935971	8.73898265340899	7.901222760536926	8.102643666635664	8.578111495959583	8.682305206854487
9930111J21Rik1	0.5858571942570608	0.6039486023215351	0.5924696718343472	0.10293883272384549	0.16455607285323479	0.1519530397690747	0.1907171668541102	0.1963905625885466	0.2845630975047054
Ifi214	0.2880655454031308	0.2725431820444554	0.2705085466638701	1e-08	0.020468842779561	0.041238913610927	0.1220038260069708	0.0808673238250339	0.0414395699589353
Gbp6	5.590638820530638	4.684464568896007	4.7438147749955775	2.2069054233060643	1.9975522621597372	1.7703411896577126	1.745830287079213	2.059208755220733	1.9999433638475328
Gbp7	8.808858743923762	7.7882327153826685	8.007875850144163	3.791210118318524	3.3638353188510983	3.8109749692537633	3.9594600323649694	3.666761643875845	3.419382867593407
Irgm1	33.22405967759834	34.50937215803926	34.641414157597644	19.115334685811753	13.281665744015259	13.273212609446812	13.965243613376792	17.112272603522598	15.811351069440223
Irgm2	28.534883321421237	29.629849369326784	25.301554875263005	16.483989551228234	14.155368689641472	14.069707007441082	13.021297630505705	14.710671102845584	14.611218560631945
Ifi47	23.63623614031087	20.322811881118202	19.94370161291125	13.906978709268731	11.552556355508298	11.266435698439812	10.417679387105247	13.879530656756867	11.401169593297102
Gbp3	11.321072761309992	8.185552724990993	10.778882070063332	7.247506980166148	5.93968781067004	4.815288190970898	5.295580447082412	6.542203903475397	5.868951105727447
Ifit1	94.98576496344013	98.11724265863056	91.73009633541179	71.77243834018401	55.011547709084084	48.82181254270446	48.81413686533997	65.58985968101724	55.53353446159507
Trim6	0.4362999892813445	0.3020613517122308	0.3111197991785333	0.2172052511079327	0.15023952253199618	0.2578471211908427	0.2045272755035626	0.142893912643353	0.2478364370821367
Sting1	3.875500106704588	4.216628242468215	4.485740407658375	2.6066255124968456	2.695294427848951	2.8640586871436033	2.6888335024358683	2.684576080997525	2.18727571019404
Traf3ip3	1.6570316652548653	1.8034523696343907	2.1454477251153343	1.2373916348951535	1.086440489329287	1.0189567386835712	1.3149875488008917	1.332080260079696	1.2135285098441255
Stat1	29.541433122959774	24.97381291923607	26.417254739673968	20.875142038133323	16.598189402443218	14.596443568365236	15.61421173734327	19.64789239351236	16.876732036900858
Acod1	0.051440284179130505	0.3249553305145429	0.43697533845702097	0.0102435100562136	0.0102344263897804	0.0103097359027317	0.0915028720052281	0.010108424228129199	0.0621593499384029
Igtp	41.66895127409464	38.687989836405585	40.18270133748629	33.337564618059176	26.080793819475947	24.874662501351885	23.37268656706849	29.47105920676032	25.34028068278317
Gbp2b	4.777519911953531	3.707003842661995	4.896481681059253	2.405858137074364	2.988661488494783	3.2408257049506464	3.450179237452709	3.1414356400188646	2.9975473098867123
Aim2	0.3657642609551557	0.3452721851578569	0.3807717776925153	0.2784907703161642	0.2675421273409286	0.2641206082176203	0.2205968761074189	0.26424825265048957	0.2599892976938778
Ifnb1	0.034578563136516804	0.2466229922556121	1e-08	1e-08	1e-08	1e-08	1e-08	1e-08	1e-08
Oas1c	1.884583389404119	1.2996403265045418	1.3364222848564298	1.281458772319324	0.9259474588376808	0.7600274860439394	0.9539150427070713	1.6371530196019761	1.0877303326510694
Pnpt1	8.979841928455466	9.504065143847924	9.055445903857818	7.1240293936915835	7.590537461533308	6.744815284007638	7.205018268808013	7.221886792083863	7.247709034172653
Irf1	53.45706372287749	60.362792100392646	64.77792048326977	46.70653000849857	48.723171061476684	50.10638511675498	53.69747889229404	48.92549526832308	49.08903872824994
Gm5431	4.292698681606025	3.688968482379469	3.797373115653033	4.8630249474914695	3.0400384951270305	3.0983311676954175	3.675376944472311	4.314601912044851	4.088038403781323
Ddx41	9.579412886584368	8.732988750466983	10.088146524329364	9.322785832125877	9.326460321399123	9.792064256133287	9.656490200952696	9.247020569765736	9.549595267804605
Camk2a	0.20599990102605759	0.2480540733905576	0.2888141858264588	0.1771385311057286	0.3073888256683009	0.1876671148796892	0.2822299265551327	0.2806040432981022	0.25929783682235147
Oas1a	29.497264066964267	28.619412753108882	25.114341298000284	37.75692039901842	24.55492484730725	20.48738989249788	23.47417336686665	34.249259527767705	27.74779739893876
Oas1e	0.26392610945014877	0.2530941492244182	0.3768070570793071	0.1391204784019412	0.16988535448062458	0.1711354484833632	0.3068473140097576	0.610159217519498	0.4377370760152025
Htra2	6.235765986642117	6.416486643989488	6.384194480243328	7.054012629580168	6.648537948581788	6.29530392244163	6.619986005579787	6.415028217231627	5.564335960752668
Ndufa13	78.6165767183609	82.04882103880912	82.77410247511776	85.63540196890398	82.48884726280234	80.23409215203218	81.322823837698	84.44419374791558	79.71526835087967
Mavs	18.60498681495769	15.681861046398295	19.5950235326145	17.166193691113513	17.790402563741104	17.914155402323857	21.265699309531925	20.25900831919109	18.396874784838214
Cdc34	41.284225011087315	39.59993668687269	36.2416351502937	41.48235617603309	42.82639235241011	39.91697851323462	40.19566377037141	41.41058006441276	39.72999809094536
Ube2k	9.555069924642904	8.918739771824727	9.491940228833482	9.410515930958336	10.15087236824311	9.700898797255	10.41275830741756	10.149146053921081	9.094565885854564
Oas1f	0.0179902031858905	0.0549902695569945	0.0727729926284923	0.053736857592191205	0.0178964083896972	0.036056186535499704	0.08889242999606989	0.08838033439999479	0.054347432892090104
Oas1g	11.509423204383655	12.996834662534297	10.620216558532565	18.707630703300104	12.254041879503259	9.92586318992707	11.295357951652017	16.884515211707384	13.459106810686556
Oas1h	1e-08	1e-08	1e-08	1e-08	1e-08	1e-08	1e-08	1e-08	0.0157528862006058
Ube2g2	9.631924026720268	9.81390243709391	10.107440301610174	11.489527268813418	12.388063952850171	12.465759045916169	10.607170998269694	12.116755200999902	11.755349409592165
Oas1d	0.0460383141759964	0.09381624532490139	0.031038630832901603	0.0916778594944588	0.0457982859943837	0.0307568637593888	0.1819861055769686	0.2714065623937594	0.10817278640001039
