# Supplementary material for: SR‐717, a Non‐Nucleotide STING Agonist, Displayed Anti‐Radiation Activity in a IL‐6 Dependent Manner
Source: FASEB J. 2025 May 31;39(11):e70644. doi: 10.1096/fj.202403127R (PMC12125615; doi:10.1096/fj.202403127R)
Supplement: Supplementary file 1 — Data S1. [file FSB2-39-e70644-s001.zip › fsb270644-sup-0010-TableS9.xls]

## Sheet: immu
gene_id	Expression_Blank_gut1	Expression_Blank_gut2	Expression_Blank_gut3	Expression_Blank_gut4	Expression_Blank_gut5	Expression_Blank_gut6	Expression_SR717_gut1	Expression_SR717_gut2	Expression_SR717_gut3
Acod1	0.0102435	0.0102344	0.0103097	0.0915029	0.0101084	0.0621593	0.0514403	0.324955	0.436975
Alpk1	0.23393	0.326648	0.380112	0.481149	0.236408	0.267943	0.484048	0.513383	0.569666
Apobec3	2.64248	2.76451	2.63451	3.28284	3.01124	2.87393	4.8686	4.28728	4.71404
Arid5a	0.487253	0.441745	0.458618	0.456746	0.365073	0.378718	1.63124	1.57434	1.26473
Bcl6	2.50751	1.70695	1.74597	1.79484	2.17875	1.88738	4.67781	5.23958	4.52237
Btla	0.223278	0.418955	0.263089	0.464841	0.397675	0.545261	0.667278	0.490409	0.929246
Ccdc92	2.99354	2.08143	2.47454	1.42505	1.93542	2.1544	1.24409	1.47886	0.953133
Cd180	0.476435	0.759353	0.776357	0.85568	0.626869	0.676882	0.900049	1.04474	1.38259
Cd274	1.84638	1.4046	1.16064	1.31175	1.44484	1.50699	4.29443	4.17005	4.44161
Cd300ld	0.358539	0.401642	0.382727	0.388212	0.578964	0.560402	0.676549	0.678213	1.04835
Cd40	0.641135	0.417113	0.630273	0.621547	0.853382	0.64842	1.70715	1.41898	1.99901
Cd79a	2.59281	4.41444	2.90249	5.35697	5.58719	4.65587	7.54654	7.01226	11.1251
Cd79b	2.56272	3.89447	3.16451	4.40317	4.67533	3.70263	5.75335	4.47367	7.41504
Cfd	0.977599	1.32146	0.607715	1.76936	1.04983	1.83202	1.12624	4.59008	2.36552
Cgas	0.557427	0.401509	0.417511	0.611163	0.447736	0.498207	0.859307	1.08116	0.651754
Cr2	0.0322116	0.0321831	0.0360221	0.120779	0.0988924	0.0398171	0.089866	0.164815	0.374427
Csf1	2.6307	2.72713	2.68087	2.56199	2.46593	2.46618	4.99193	3.93411	4.02747
Fcamr	0.0372239	0.0980487	0.183917	0.164577	0.113538	0.119785	0.244707	0.266645	0.3987
Fcgr1	0.89084	1.28904	0.875988	0.945164	0.899301	1.24271	3.9388	3.13304	3.77526
Fcgr4	5.40808	4.72522	4.67461	4.20995	4.98097	4.7617	10.6502	7.37896	10.0165
Fcmr	0.142241	0.40858	0.447377	0.811777	0.684281	0.5035	1.51788	1.34642	3.77434
Fga	0.0550657	0.0707359	0.0316695	0.124924	0.0543395	0.103427	0.00790074	0	0
Fgg	0.0376565	0.0250821	0.0505333	0.062292	0.0123866	0.0507792	0	0	0
Fgr	1.22355	0.782113	0.748143	1.05118	1.04512	1.15096	1.63188	1.54828	1.5434
Gbp2	8.88712	8.73898	7.90122	8.10264	8.57811	8.68231	35.5513	23.1615	37.5429
Gbp5	1.57955	1.92009	1.91655	1.75066	1.93109	1.8815	11.8629	11.3956	12.1929
Gbp6	2.20691	1.99755	1.77034	1.74583	2.05921	1.99994	5.59064	4.68446	4.74381
Gbp7	3.79121	3.36384	3.81097	3.95946	3.66676	3.41938	8.80886	7.78823	8.00788
Gper1	0.553601	0.469622	0.609744	0.622037	0.494763	0.623275	0.293741	0.20309	0.275838
Gpr183	0.328674	0.25925	0.252452	0.386312	0.375551	0.306166	0.416973	0.407149	1.03663
Hp	0.216812	0.21662	0.357077	0.0782518	0.116701	0.0996706	0.257347	1.08918	0.840812
Ifi204	1.21747	1.32598	1.12599	1.21926	1.28801	1.7083	7.1934	5.06205	6.9738
Ifit1	71.7724	55.0115	48.8218	48.8141	65.5899	55.5335	94.9858	98.1172	91.7301
Ifit2	2.75375	2.16218	2.23315	2.87195	2.77742	2.37927	15.5137	13.5798	14.4231
Ifit3	11.7603	6.65628	5.4499	6.4061	10.4037	7.54884	32.8394	31.4237	31.0584
Ifitm1	11.9971	14.4389	15.4407	13.5824	12.3839	13.0643	27.6732	20.5662	23.6537
Ifitm3	65.3345	60.6986	52.6632	57.9842	62.6966	59.2085	129.101	109.142	130.973
Iigp1	3.76215	4.26861	4.23103	4.15734	4.21605	4.28243	21.4855	22.9046	21.6352
Irgm1	19.1153	13.2817	13.2732	13.9652	17.1123	15.8114	33.2241	34.5094	34.6414
Isg20	0.873553	0.866589	1.25333	0.836283	0.941512	0.983732	2.05338	1.4455	1.65495
Klrd1	1.49739	1.60142	1.88915	1.50714	1.35277	1.49308	3.21963	4.6617	2.69903
Lcn2	1.67825	1.49046	1.59526	1.8508	0.981405	1.76019	2.84047	2.79872	2.1465
Lilr4b	0.320903	0.480928	0.376808	0.530844	0.299079	0.288488	1.14595	0.693264	0.597551
Map3k8	0.175823	0.322056	0.412906	0.397494	0.250617	0.296368	0.755403	1.32944	0.882982
Marchf1	0.265197	0.432708	0.24963	0.329494	0.320065	0.341534	0.519288	0.55448	0.662734
Mbl2	1.2478	1.22482	1.03554	2.0424	2.03063	1.21769	4.41926	4.03232	8.40465
Mefv	0.220489	0.315755	0.414241	0.517927	0.304614	0.445989	0.782451	0.684418	0.656914
Nlrp3	0.0715437	0.064982	0.0589142	0.0580985	0.0449274	0.0855123	0.248226	0.153081	0.284057
Nlrp9b	2.01518	2.85655	2.48218	3.1771	3.18751	3.34039	5.39963	4.21371	6.52461
Nod1	1.27453	1.0661	1.10974	1.28266	1.20507	1.10315	1.88736	1.91089	1.83641
Pdcd1lg2	0.124206	0.131852	0.0937566	0.138688	0.245136	0.21983	0.522374	0.373365	0.331154
Pik3cg	1.00807	1.03719	0.98099	1.38816	1.17924	1.08366	1.75671	1.49613	1.94944
Pirb	2.13089	1.21934	1.66699	1.62468	1.87339	1.62612	3.11295	2.54733	3.49241
Pml	4.3557	3.65694	3.32979	4.00866	3.94317	3.77511	6.84247	6.04291	6.54058
Rnf213	16.8675	13.1387	11.9736	13.2133	16.0594	13.3366	26.1819	18.9104	22.389
Rsad2	10.443	5.77318	4.91336	4.28224	7.99677	6.87817	17.8605	22.2475	18.2684
S100a9	0.25296	0.0505471	0.101838	0.050214	0.0499248	0.102334	0.50812	0.77658	0.873554
Serpina3g	6.36355	5.92757	5.00629	5.35069	6.81436	7.58813	11.4986	11.7728	12.0377
Siglecg	0.13389	0.191102	0.105879	0.18035	0.179311	0.125739	0.451442	0.283812	0.417683
Slc15a3	2.13664	1.60388	1.71809	1.89627	1.56183	1.28054	3.25864	2.8806	3.67434
Slfn1	0.434134	0.377781	0.366466	0.444791	0.37313	0.311596	2.44735	1.77704	2.75945
Slfn8	0.594843	0.475453	0.611993	0.47888	0.404377	0.508019	4.78608	3.63202	4.81325
Sp110	2.48094	1.78501	1.26419	1.82745	1.86311	1.81478	3.69058	2.50687	3.67677
Sting1	2.60663	2.69529	2.86406	2.68883	2.68458	2.18728	3.8755	4.21663	4.48574
Themis2	1.25144	1.19626	1.06209	1.31594	1.53532	1.3067	3.41056	3.27425	3.44906
Tlr2	0.683045	0.321148	0.590408	0.430693	0.54716	0.430738	1.13798	1.39795	1.60789
Tlr7	0.340489	0.392892	0.352343	0.418862	0.383322	0.509261	0.674307	0.662509	1.11542
Tlr8	0.236302	0.206581	0.23783	0.312716	0.194322	0.224051	0.449939	0.574309	0.475018
Tlr9	0.328418	0.595206	0.38435	0.492737	0.369308	0.525259	1.38842	1.18018	1.81524
Tnfaip8l2	0.620786	0.585293	0.457599	0.616149	0.698881	0.866595	1.12403	1.01106	0.959106
Tnfrsf13c	0.149391	0.217104	0.177695	0.417867	0.361852	0.494472	0.463764	0.583708	1.43458
Trat1	0.0695577	0.112931	0.0962602	0.0819828	0.0815105	0.0571578	0.122255	0.186848	0.216362
Treml4	0.977626	1.24315	0.792269	0.932519	1.14014	0.642035	1.68322	1.24729	1.66353
Umod	0.311648	0.281239	0.242836	0.349232	0.198412	0.4677	0.0403875	0.0720135	0.0612651
Zap70	1.32285	0.904769	0.88462	1.15435	0.954957	0.942799	1.57827	1.599	1.54198
