# Supplementary material for: SR‐717, a Non‐Nucleotide STING Agonist, Displayed Anti‐Radiation Activity in a IL‐6 Dependent Manner
Source: FASEB J. 2025 May 31;39(11):e70644. doi: 10.1096/fj.202403127R (PMC12125615; doi:10.1096/fj.202403127R)
Supplement: Supplementary file 1 — Data S1. [file FSB2-39-e70644-s001.zip › fsb270644-sup-0011-TableS10.xls]

## Sheet: ifnb热图
gene_id	Expression_Blank_gut1	Expression_Blank_gut2	Expression_Blank_gut3	Expression_Blank_gut4	Expression_Blank_gut5	Expression_Blank_gut6	Expression_SR717_gut1	Expression_SR717_gut2	Expression_SR717_gut3
9930111J21Rik1	0.102939	0.164556	0.151953	0.190717	0.196391	0.284563	0.585857	0.603949	0.59247
Acod1	0.0102435	0.0102344	0.0103097	0.0915029	0.0101084	0.0621593	0.0514403	0.324955	0.436975
F830016B08Rik	0.150904	0.114096	0.197033	0.161921	0.169038	0.152619	0.90117	0.676126	0.700076
Gbp2	8.88712	8.73898	7.90122	8.10264	8.57811	8.68231	35.5513	23.1615	37.5429
Gbp3	7.24751	5.93969	4.81529	5.29558	6.5422	5.86895	11.3211	8.18555	10.7789
Gbp6	2.20691	1.99755	1.77034	1.74583	2.05921	1.99994	5.59064	4.68446	4.74381
Gbp7	3.79121	3.36384	3.81097	3.95946	3.66676	3.41938	8.80886	7.78823	8.00788
Gm12185	0.120341	0.0851661	0.191772	0.0945585	0.153391	0.116637	0.65972	0.923612	0.713002
Gm4841	0.065388	0.111994	0.0846139	0.0556282	0.129051	0.0377891	0.403416	0.678691	0.521822
Gm4951	0.284742	0.328257	0.484986	0.413052	0.374649	0.406121	2.9478	2.80176	2.37299
Ifi203	1.05438	1.25146	1.38435	1.33371	1.31429	1.2187	6.71609	5.21234	6.63488
Ifi204	1.21747	1.32598	1.12599	1.21926	1.28801	1.7083	7.1934	5.06205	6.9738
Ifi205	0.909393	1.34911	1.2897	1.23082	0.747834	1.08695	7.29295	8.14984	7.51521
Ifi206	0.32747	0.461026	0.509362	0.428441	0.470038	0.270974	3.51319	3.41963	3.38654
Ifi207	0.98454	1.35254	1.34792	1.35082	1.07871	1.03966	4.79869	5.14864	4.63227
Ifi208	0.178115	0.293388	0.174421	0.310567	0.304027	0.370014	1.86625	1.8424	1.95088
Ifi209	0.826311	0.833152	0.99188	1.26407	0.912665	1.17305	5.30682	4.94939	5.38982
Ifi211	0.673652	0.857814	0.731184	0.747281	0.664768	0.601152	6.59336	5.24458	6.58728
Ifi213	0.136112	0.154967	0.156107	0.135095	0.146812	0.115249	1.17947	1.0074	1.39533
Ifi214	0	0.0204688	0.0412389	0.122004	0.0808673	0.0414396	0.288066	0.272543	0.270509
Ifi47	13.907	11.5526	11.2664	10.4177	13.8795	11.4012	23.6362	20.3228	19.9437
Ifit1	71.7724	55.0115	48.8218	48.8141	65.5899	55.5335	94.9858	98.1172	91.7301
Ifit3	11.7603	6.65628	5.4499	6.4061	10.4037	7.54884	32.8394	31.4237	31.0584
Iigp1	3.76215	4.26861	4.23103	4.15734	4.21605	4.28243	21.4855	22.9046	21.6352
Irgm1	19.1153	13.2817	13.2732	13.9652	17.1123	15.8114	33.2241	34.5094	34.6414
Irgm2	16.484	14.1554	14.0697	13.0213	14.7107	14.6112	28.5349	29.6298	25.3016
Mndal	1.28021	1.14358	1.25573	1.17374	0.947498	0.993015	4.9252	4.20778	4.24799
Stat1	20.8751	16.5982	14.5964	15.6142	19.6479	16.8767	29.5414	24.9738	26.4173
Sting1	2.60663	2.69529	2.86406	2.68883	2.68458	2.18728	3.8755	4.21663	4.48574
Tgtp1	0.981509	0.96178	1.03535	1.04911	0.996505	0.887668	4.16112	4.15282	3.98762
Tgtp2	3.23846	2.50194	3.00357	2.86855	2.87989	2.76112	9.99401	11.3292	10.4606
Traf3ip3	1.23739	1.08644	1.01896	1.31499	1.33208	1.21353	1.65703	1.80345	2.14545
Trim6	0.217205	0.15024	0.257847	0.204527	0.142894	0.247836	0.4363	0.302061	0.31112
