# Supplementary material for: SR‐717, a Non‐Nucleotide STING Agonist, Displayed Anti‐Radiation Activity in a IL‐6 Dependent Manner
Source: FASEB J. 2025 May 31;39(11):e70644. doi: 10.1096/fj.202403127R (PMC12125615; doi:10.1096/fj.202403127R)
Supplement: Supplementary file 1 — Data S1. [file FSB2-39-e70644-s001.zip › fsb270644-sup-0012-TableS11.xls]

	Malaria	IL-17 signaling pathway	Cytokine-cytokine receptor interaction	Cell adhesion molecules	Toll-like receptor signaling pathway	Viral protein interaction with cytokine and cytokine receptor	Coronavirus disease - COVID-19	Lipid and atherosclerosis	TNF signaling pathway	NOD-like receptor signaling pathway	logFC
IL6	1	1	1	0	1	1	1	1	1	1	5.25634241060741
CCL2	1	1	1	0	0	1	1	1	1	1	4.31246344352269
SELE	1	0	0	1	0	0	0	1	1	0	3.91820242710938
CCL12	1	1	1	0	0	1	1	1	1	1	3.51494812096847
SELP	1	0	0	1	0	0	1	1	0	0	2.05451799862997
TLR9	1	0	0	0	1	0	0	0	0	0	1.67625382704382
TLR2	1	0	0	0	1	0	1	1	0	0	1.43958749256157
IL1B	1	1	1	0	1	0	1	1	1	1	1.41489902054293
CD40	1	0	1	1	1	0	0	1	0	0	1.40010435584896
THBS4	1	0	0	0	0	0	0	0	0	0	1.04508974844448
CCL7	0	1	1	0	0	1	0	0	0	0	5.5695398850422
CXCL10	0	1	1	0	1	1	1	0	1	0	3.86480062473006
S100A9	0	1	0	0	0	0	0	0	0	0	2.80559687740397
CXCL1	0	1	1	0	0	1	0	1	1	1	2.67265461225486
FOSB	0	1	0	0	0	0	0	0	0	0	-1.61236475478821
MMP13	0	1	0	0	0	0	0	0	0	0	1.50335751413551
CXCR2	0	0	1	0	0	1	0	0	0	0	2.32810322478908
IL5RA	0	0	1	0	0	0	0	0	0	0	2.09077382091779
CCL8	0	0	1	0	0	1	0	0	0	0	1.96321223727935
TNFRSF13C	0	0	1	0	0	0	0	0	0	0	1.43359345451475
GLYCAM1	0	0	0	1	0	0	0	0	0	0	2.15907343304787
CD274	0	0	0	1	0	0	0	0	0	0	1.54583691464964
SELL	0	0	0	1	0	0	0	0	0	0	1.48962145271647
PDCD1LG2	0	0	0	1	0	0	0	0	0	0	1.33340946003504
CD22	0	0	0	1	0	0	0	0	0	0	1.30258447573644
H2-Q6	0	0	0	1	0	0	0	0	0	0	1.25532414120236
CLDN8	0	0	0	1	0	0	0	0	0	0	-1.19394622019202
MAP3K8	0	0	0	0	1	0	0	0	1	0	1.65601644921318
CCL4	0	0	1	0	1	1	0	0	0	0	1.16793916601677
MAPK11	0	1	0	0	1	0	1	1	1	1	1.10334486437766
TLR8	0	0	0	0	1	0	1	0	0	0	1.06165034688052
CCR3	0	0	1	0	0	1	0	0	0	0	1.13210975974156
FGA	0	0	0	0	0	0	1	0	0	0	-4.70514348175853
FGG	0	0	0	0	0	0	1	0	0	0	-4.11205179121933
MBL2	0	0	0	0	0	0	1	0	0	0	1.91711980096795
NLRP3	0	0	0	0	0	0	1	1	0	1	1.80820979927126
HSPA1B	0	0	0	0	0	0	0	1	0	0	-3.13275841713311
HSPA1A	0	0	0	0	0	0	0	1	0	0	-3.07784082342522
ICAM1	1	0	0	1	0	0	0	1	1	0	1.01677090557753
GBP5	0	0	0	0	0	0	0	0	0	1	2.66407639821054
IFI204	0	0	0	0	0	0	0	0	0	1	2.25717701675729
GBP2	0	0	0	0	0	0	0	0	0	1	1.88976325151754
GBP7	0	0	0	0	0	0	0	0	0	1	1.13244901935369
