# Supplementary material for: SR‐717, a Non‐Nucleotide STING Agonist, Displayed Anti‐Radiation Activity in a IL‐6 Dependent Manner
Source: FASEB J. 2025 May 31;39(11):e70644. doi: 10.1096/fj.202403127R (PMC12125615; doi:10.1096/fj.202403127R)
Supplement: Supplementary file 1 — Data S1. [file FSB2-39-e70644-s001.zip › fsb270644-sup-0013-TableS12.xls]

id	Term	Classification_level1	Classification_level2	ListHits	p-value	Enrichment_score	geneID	hyperlink_only_excel
mmu05144	Malaria	Human Diseases	Infectious disease: parasitic	11	7.52339348237663e-11	15.4938053097345	Ccl12;Ccl2;Cd40;Icam1;Il1b;Il6;Sele;Selp;Thbs4;Tlr2;Tlr9	=HYPERLINK("../../3.KEGG_map/SR717_gut-vs-Blank_gut/mmu05144.html","mmu05144")
mmu04657	IL-17 signaling pathway	Organismal Systems	Immune system	12	2.05559267556274e-09	9.99600342563517	Ccl12;Ccl2;Ccl7;Cxcl1;Cxcl10;Fosb;Il17re;Il1b;Il6;Mapk11;Mmp13;S100a9	=HYPERLINK("../../3.KEGG_map/SR717_gut-vs-Blank_gut/mmu04657.html","mmu04657")
mmu04060	Cytokine-cytokine receptor interaction	Environmental Information Processing	Signaling molecules and interaction	18	2.83278436227475e-08	4.79189854940243	Ccl12;Ccl2;Ccl4;Ccl7;Ccl8;Ccr3;Cd40;Cxcl1;Cxcl10;Cxcr2;Gdf10;Il17re;Il1b;Il1rn;Il5ra;Il6;Osmr;Tnfrsf13c	=HYPERLINK("../../3.KEGG_map/SR717_gut-vs-Blank_gut/mmu04060.html","mmu04060")
mmu04514	Cell adhesion molecules	Environmental Information Processing	Signaling molecules and interaction	14	4.40922501332172e-08	6.23314006713457	Cd22;Cd274;Cd40;Cldn8;Glycam1;H2-Eb2;H2-Q6;Icam1;Madcam1;Pdcd1lg2;Sele;Sell;Selp;Siglec1	=HYPERLINK("../../3.KEGG_map/SR717_gut-vs-Blank_gut/mmu04514.html","mmu04514")
mmu04620	Toll-like receptor signaling pathway	Organismal Systems	Immune system	11	4.93438468325026e-08	8.60766961651917	Ccl4;Cd40;Cxcl10;Il1b;Il6;Map3k8;Mapk11;Tlr2;Tlr7;Tlr8;Tlr9	=HYPERLINK("../../3.KEGG_map/SR717_gut-vs-Blank_gut/mmu04620.html","mmu04620")
mmu04061	Viral protein interaction with cytokine and cytokine receptor	Environmental Information Processing	Signaling molecules and interaction	10	3.13505719887809e-07	8.24138580305027	Ccl12;Ccl2;Ccl4;Ccl7;Ccl8;Ccr3;Cxcl1;Cxcl10;Cxcr2;Il6	=HYPERLINK("../../3.KEGG_map/SR717_gut-vs-Blank_gut/mmu04061.html","mmu04061")
mmu05171	Coronavirus disease - COVID-19	Human Diseases	Infectious disease: viral	15	4.91337891271315e-07	4.76244015668069	Ccl12;Ccl2;Cfd;Cxcl10;Fga;Fgg;Il1b;Il6;Mapk11;Mbl2;Nlrp3;Selp;Tlr2;Tlr7;Tlr8	=HYPERLINK("../../3.KEGG_map/SR717_gut-vs-Blank_gut/mmu05171.html","mmu05171")
mmu05417	Lipid and atherosclerosis	Human Diseases	Cardiovascular disease	14	6.45115825691974e-07	5.02114060963619	Ccl12;Ccl2;Cd40;Cxcl1;Hspa1a;Hspa1b;Icam1;Il1b;Il6;Mapk11;Nlrp3;Sele;Selp;Tlr2	=HYPERLINK("../../3.KEGG_map/SR717_gut-vs-Blank_gut/mmu05417.html","mmu05417")
mmu04668	TNF signaling pathway	Environmental Information Processing	Signal transduction	10	2.06138773427456e-06	6.73643709118892	Ccl12;Ccl2;Cxcl1;Cxcl10;Icam1;Il1b;Il6;Map3k8;Mapk11;Sele	=HYPERLINK("../../3.KEGG_map/SR717_gut-vs-Blank_gut/mmu04668.html","mmu04668")
mmu04621	NOD-like receptor signaling pathway	Organismal Systems	Immune system	12	1.34933876880727e-05	4.49095806079261	Ccl12;Ccl2;Cxcl1;Gbp2;Gbp5;Gbp7;Ifi204;Il1b;Il6;Irgm1;Mapk11;Nlrp3	=HYPERLINK("../../3.KEGG_map/SR717_gut-vs-Blank_gut/mmu04621.html","mmu04621")
mmu05323	Rheumatoid arthritis	Human Diseases	Immune disease	8	1.3809443595914e-05	7.20642107429512	Ccl12;Ccl2;Cxcl1;H2-Eb2;Icam1;Il1b;Il6;Tlr2	=HYPERLINK("../../3.KEGG_map/SR717_gut-vs-Blank_gut/mmu05323.html","mmu05323")
mmu04640	Hematopoietic cell lineage	Organismal Systems	Immune system	8	2.27200629242224e-05	6.73643709118892	Cd22;Cr2;Fcer2a;Fcgr1;H2-Eb2;Il1b;Il5ra;Il6	=HYPERLINK("../../3.KEGG_map/SR717_gut-vs-Blank_gut/mmu04640.html","mmu04640")
mmu04610	Complement and coagulation cascades	Organismal Systems	Immune system	8	2.45941416238686e-05	6.66400228375678	Cfd;Cr2;F2rl3;Fga;Fgg;Mbl2;Serpinb2;Serpinc1	=HYPERLINK("../../3.KEGG_map/SR717_gut-vs-Blank_gut/mmu04610.html","mmu04610")
mmu04933	AGE-RAGE signaling pathway in diabetic complications	Human Diseases	Endocrine and metabolic disease	8	4.48062559719702e-05	6.13616051870674	Ccl12;Ccl2;Icam1;Il1b;Il6;Mapk11;Nox4;Sele	=HYPERLINK("../../3.KEGG_map/SR717_gut-vs-Blank_gut/mmu04933.html","mmu04933")
mmu05164	Influenza A	Human Diseases	Infectious disease: viral	10	5.86975769383189e-05	4.61125158027813	Ccl12;Ccl2;Cxcl10;H2-Eb2;Icam1;Il1b;Il6;Nlrp3;Rsad2;Tlr7	=HYPERLINK("../../3.KEGG_map/SR717_gut-vs-Blank_gut/mmu05164.html","mmu05164")
mmu05145	Toxoplasmosis	Human Diseases	Infectious disease: parasitic	8	7.73312353736838e-05	5.68580011366404	Cd40;H2-Eb2;Hspa1a;Hspa1b;Irgm1;Mapk11;Socs1;Tlr2	=HYPERLINK("../../3.KEGG_map/SR717_gut-vs-Blank_gut/mmu05145.html","mmu05145")
mmu05143	African trypanosomiasis	Human Diseases	Infectious disease: parasitic	5	0.00010281283867501	10.4687873714422	Icam1;Il1b;Il6;Sele;Tlr9	=HYPERLINK("../../3.KEGG_map/SR717_gut-vs-Blank_gut/mmu05143.html","mmu05143")
mmu05134	Legionellosis	Human Diseases	Infectious disease: bacterial	6	0.000114969261914404	7.74690265486726	Cxcl1;Hspa1a;Hspa1b;Il1b;Il6;Tlr2	=HYPERLINK("../../3.KEGG_map/SR717_gut-vs-Blank_gut/mmu05134.html","mmu05134")
mmu04672	Intestinal immune network for IgA production	Organismal Systems	Immune system	5	0.000190604332623356	9.22250316055626	Cd40;H2-Eb2;Il6;Madcam1;Tnfrsf13c	=HYPERLINK("../../3.KEGG_map/SR717_gut-vs-Blank_gut/mmu04672.html","mmu04672")
mmu05142	Chagas disease	Human Diseases	Infectious disease: parasitic	7	0.000354063917186907	5.26488529942435	Ccl12;Ccl2;Il1b;Il6;Mapk11;Tlr2;Tlr9	=HYPERLINK("../../3.KEGG_map/SR717_gut-vs-Blank_gut/mmu05142.html","mmu05142")
