# Supplementary material for: SR‐717, a Non‐Nucleotide STING Agonist, Displayed Anti‐Radiation Activity in a IL‐6 Dependent Manner
Source: FASEB J. 2025 May 31;39(11):e70644. doi: 10.1096/fj.202403127R (PMC12125615; doi:10.1096/fj.202403127R)
Supplement: Supplementary file 1 — Data S1. [file FSB2-39-e70644-s001.zip › fsb270644-sup-0014-TableS13.xls]

id	SR717_gut1	SR717_gut2	SR717_gut3	Blank_gut1	Blank_gut2	Blank_gut3	Blank_gut4	Blank_gut5	Blank_gut6
Trim30c	0.2133025208361141	0.3531653060399813	0.24806653600379308	0.058404167740895505	0.0583523764699121	0.0480941689678406	0.021079245985449	0.0471550639157993	0.0322187906450204
Tlr9	1.3884220643463983	1.1801808614162248	1.8152362059017184	0.3284176591661434	0.5952060688034142	0.38434991833001747	0.4927370197160433	0.3693080552600188	0.5252592666849087
Tlr2	1.1379792503854596	1.3979538651621541	1.6078880681360426	0.6830449152336728	0.3211478683419452	0.5904076051645033	0.4306930809964178	0.5471596782465884	0.4307377943443016
Tlr8	0.449938583495958	0.574308681770729	0.4750177146223778	0.2363024335808893	0.20658127720586458	0.2378301660893131	0.3127164453585049	0.19432183746442688	0.2240506670481712
Trim30b	0.0096086299621501	0.0293704842491346	0.0485853646960342	1e-08	1e-08	1e-08	1e-08	1e-08	1e-08
Clec4e	0.026493030811062603	0.017995716831255202	0.0357227344743511	0.017585534474614202	1e-08	0.0088496188345836	1e-08	0.008676817967628	0.0088926784223652
Tlr7	0.6743068168228136	0.6625092875860781	1.1154223721765835	0.3404889116514385	0.3928919978027601	0.35234347173077	0.4188621221667205	0.38332248789693857	0.5092613171292096
Nod1	1.8873611538042012	1.9108869364662247	1.8364112554439527	1.2745278054558178	1.0661003076331275	1.1097433325282167	1.282658792984437	1.2050712668457257	1.1031522313755213
Dmbt1	301.8168050072496	382.7454591388312	309.1128951009828	274.034601227865	225.95600754288762	238.9774769064945	224.3937810250433	216.06982739264606	232.69769544355432
Klrh1	0.47925875647212307	0.16277117828870388	0.2423340421528793	0.106040722581924	0.06621668404187979	0.18677100445388858	0.18418510423185688	0.0523211620447969	0.14746268411387128
Nod2	0.42541787187342267	0.3641025381276932	0.3613843783575108	0.3332127306185301	0.2990612562053371	0.28420932653461667	0.2186140058318346	0.3566844721716025	0.2284737662286421
Trim30a	12.008985168073627	9.105145742685048	10.382147548920662	11.082872221902619	7.494997563952932	6.552216421170589	6.998878204060652	10.769351310559221	8.503909590027742
Trim12c	12.030258829239159	11.284615472947232	10.59418413814944	9.486757477244124	8.722573407349197	9.666830837381525	9.849838631972904	9.204139846152765	9.65771726752913
Clec4d	1e-08	0.060917363401461	0.2216961471990746	0.019842957713683402	0.019825361509544802	0.0798849520247599	1e-08	0.0391625489556863	0.0401368293015436
Clec4n	7.185673317212554	5.774345337510918	6.574702890363708	5.493675481111728	6.361055604705885	5.529192961130612	5.5371766811126255	5.190090192756967	5.276138039631031
Trim12a	9.695290034664922	8.318246574673134	8.678090014397673	9.297834703673553	8.313990165952989	7.301870875563984	7.54083447035805	8.245441661001523	8.402925190816871
Colec12	2.0481143111629194	2.27651984620565	2.161612045054433	1.8909357938035407	2.1189335793401542	1.9703313800630007	2.333133870998948	1.9903990807950727	2.227408234377357
Trim5	2.4656910133417673	2.525782805617596	2.1047461194792723	2.9037785472197277	2.1824963115048264	2.4376740014142446	2.1550160490583217	2.201213526447768	2.422837075351134
Nlrp6	46.8771684286081	39.677698363088886	43.38798476015327	39.43461511568489	46.38354857517849	46.730698341007354	47.183396297279394	49.00099142175732	46.166054619192494
Trim30d	28.25199148153429	25.081354740317924	27.264651984763553	29.47011847716589	31.299955583800273	31.057731743953692	29.18920422201547	29.820102195696006	31.057450461554104
Clec7a	4.3219974911051935	3.596107216378343	5.485390505243472	5.339026585345712	5.235737027264916	3.7726499976400105	5.31138412273262	5.463301700259031	5.811214059646008
