# Supplementary material for: SR‐717, a Non‐Nucleotide STING Agonist, Displayed Anti‐Radiation Activity in a IL‐6 Dependent Manner
Source: FASEB J. 2025 May 31;39(11):e70644. doi: 10.1096/fj.202403127R (PMC12125615; doi:10.1096/fj.202403127R)
Supplement: Supplementary file 1 — Data S1. [file FSB2-39-e70644-s001.zip › fsb270644-sup-0015-TableS14.xls]

id	Blank_gut1	Blank_gut2	Blank_gut3	Blank_gut4	Blank_gut5	Blank_gut6	SR717_gut1	SR717_gut2	SR717_gut3
Akt1	40.79025766	40.77151711	40.76424235	41.16090529	38.75449598	41.31548674	37.39308125	33.55581999	35.24568682
Akt2	7.749756817	7.880025144	6.959760389	7.301568157	7.581661491	7.106182866	7.429501677	7.156069891	7.701756419
Akt3	0.668419032	0.771584616	0.712648798	0.86020512	0.633518233	0.697019902	0.891309011	0.772892547	0.859177332
Casp8	31.25539498	31.99743642	37.0175952	33.17695273	29.36585136	32.95641127	36.70237062	37.01951054	32.28808421
Ccl3	0.738258136	0.603493748	0.574160391	0.799356658	0.496719808	0.441200186	0.471844064	1.442276185	1.227007768
Ccl4	1.044340361	1.16380822	0.92981232	0.637870466	0.792744738	0.731219882	2.057423922	2.17850302	1.83586389
Ccl5	76.93931403	76.72172535	64.99871344	61.77421663	72.82671634	67.88524336	115.8108542	119.6306895	79.31023986
Cd14	2.809025509	3.205190012	3.084203238	2.502902297	2.661732308	2.792517401	2.981541479	2.956209268	2.804454326
Cd40	0.641134802	0.417112917	0.630273332	0.62154701	0.85338213	0.648419581	1.707145901	1.418983761	1.9990059
Cd80	0.181975423	0.109088435	0.234434458	0.144492906	0.12211143	0.213489978	0.285116416	0.238361596	0.443591502
Cd86	0.871182543	0.90784699	1.084233446	0.873972693	0.933646009	0.767393303	0.969054798	1.294117072	1.351057433
Chuk	20.88696764	21.82687969	21.79546135	23.1086171	22.96503186	22.5393677	21.70174053	18.81424707	21.81210846
Ctsk	1.657932819	1.338555644	0.943883747	1.329736274	1.305549919	1.795330333	1.177374624	0.839733348	1.496834068
Cxcl10	5.706550619	4.93166874	3.804728974	4.49290227	4.775908984	4.188519529	64.93136212	74.31393334	67.66962025
Cxcl9	4.206950828	3.929691784	4.1882259	4.02154817	4.421632653	4.28243974	7.011530724	6.667734615	7.693143888
Fadd	6.710504075	6.299333118	5.937484435	7.108673675	7.668068712	7.094392158	8.017270804	6.80099748	6.197849233
Fos	82.93701063	81.00475062	91.26640616	80.33379543	84.43577098	83.96835748	60.38392563	63.20985626	60.88672881
Ifnar1	6.693687705	6.857683504	6.440247955	7.480245191	7.489369365	7.442513075	7.026486242	6.644826241	7.109631977
Ifnar2	3.141976473	3.619395079	3.01836768	3.761132334	3.849218718	3.446835066	4.180927376	3.621743865	4.909941027
Ifnb1	1.00E-08	1.00E-08	1.00E-08	1.00E-08	1.00E-08	1.00E-08	0.034578563	0.246622992	1.00E-08
Ikbkb	5.398394071	5.457402267	5.053549079	5.484819983	5.378756499	5.900033351	6.599529254	6.041102052	5.878087499
Ikbke	6.003383271	5.674354824	5.754472469	5.063182738	5.729874557	5.51904831	6.418700904	5.096756777	5.329709799
Ikbkg	2.919531369	2.88571733	3.035392366	2.530661277	2.863039767	2.807834511	2.654962993	3.062253544	2.528859369
Il12a	1.00E-08	1.00E-08	1.00E-08	0.117991742	0.016758867	1.00E-08	0.017056695	0.034757893	0.017249212
Il12b	0.11641197	0.010573531	0.010651336	0.052519284	0.104433447	0.074922073	0.095660438	0.075808272	0.096740143
Il1b	0.730153222	0.533100352	0.72074159	0.710762707	0.748236824	0.624841849	1.551273024	2.097862878	1.868276741
Il6	1.00E-08	0.023213568	1.00E-08	1.00E-08	1.00E-08	0.023498165	0.233352209	0.475521974	0.259584619
Irak1	10.22200296	9.570025518	9.606714697	8.582220402	8.512935874	9.822935985	8.886382161	10.17234062	9.367934502
Irak4	14.39805272	14.01558883	14.13527378	14.07830945	13.81869138	13.84645571	17.35116189	15.35656443	14.70741077
Irf3	12.80487674	13.7036087	13.55154023	14.3823161	13.16294387	13.86102546	14.50100517	13.41426427	13.34602469
Irf5	0.882260997	1.011937467	0.994520747	1.012275459	1.058681468	0.813764404	1.481556601	0.985900989	1.537707083
Irf7	90.16750355	67.84641225	62.44094556	64.62396201	88.95136915	70.07838843	81.15679394	73.46023858	78.49473018
Jun	28.56477935	30.57560639	34.02381647	28.81375136	28.78730472	30.93363681	29.8168683	32.0571185	23.73239538
Lbp	0.755933803	0.681835069	0.686852323	0.760707896	0.642358708	0.817614837	0.991206218	0.848773759	0.61849831
Ly96	6.858354555	4.787805961	4.911532913	5.367156274	4.468556113	5.6913078	6.049239762	6.028561798	6.519397227
Map2k1	28.55813735	26.79141435	27.23414755	29.87580143	29.54029542	27.96599517	28.26222684	25.31817592	29.67879356
Map2k2	68.61089071	68.3412453	67.18244905	75.0783207	72.07821302	69.42217411	71.77441789	66.1157623	78.89945234
Map2k3	58.85332614	60.84512392	64.44267268	61.84625811	55.64980596	58.77077555	63.80576943	60.55007708	58.77462977
Map2k4	20.2658643	18.32875038	20.17018428	19.48105603	20.65308634	20.81885545	19.09091958	17.31948747	18.12437154
Map2k6	0.620167633	0.703027756	0.616174844	0.804930637	0.70417987	0.707626249	0.692737778	0.640735283	0.7005566
Map2k7	5.63456749	6.027119416	5.220462772	5.261020812	5.714518761	5.662658678	5.259443355	4.915273385	5.246637533
Map3k7	6.296682503	6.529016687	6.895082005	6.490544011	6.661027658	6.724848164	6.636824362	6.138948316	6.200097222
Map3k8	0.175822857	0.322056052	0.412905672	0.397493897	0.250617172	0.296367681	0.755402521	1.329437825	0.882982441
Mapk1	25.29629105	26.44020179	27.60372318	27.07844018	26.29826327	26.09172101	25.88744614	27.42836968	26.8882127
Mapk10	0.187487799	0.175428109	0.170728515	0.165410961	0.117470042	0.111363012	0.113579766	0.185770128	0.120907076
Mapk11	0.097623416	0.195073681	0.218343469	0.161490331	0.26760001	0.208435571	0.599182385	0.310801477	0.352549975
Mapk12	0.71895878	0.604301986	0.700635313	0.475725609	0.56307741	0.403959905	0.756470983	0.595589735	0.602734485
Mapk13	85.67029887	93.0520878	84.29646794	94.94406711	98.76014892	91.24202045	97.90843775	97.57843952	103.5405742
Mapk14	15.48759881	16.8093859	17.34865589	17.58079928	16.74055869	16.93761061	17.42465143	16.980396	17.31566651
Mapk3	212.9940216	198.8742321	199.0728247	195.2029385	201.6372163	199.7842345	189.533792	188.0778595	184.2273518
Mapk8	10.75522579	10.84845376	10.12261343	11.37175178	10.40156507	10.54273996	10.15074194	8.850636522	10.66502302
Mapk9	7.215631749	6.712773107	6.315259102	6.673791204	7.115259371	6.762994037	7.337272499	6.350726217	6.464388505
Myd88	13.72726314	13.66039389	15.20725555	14.12733226	13.34364952	13.34340995	19.01034953	16.96058208	17.25099146
Nfkb1	20.18963952	19.6658434	20.15029704	21.36165842	19.2169676	19.00636563	21.59265533	19.64808212	21.17430183
Nfkbia	29.41471319	32.10607072	29.26692866	28.29514974	28.2315526	30.34323205	24.09614907	23.40028829	26.07337522
Pik3ca	5.122189862	5.5763405	5.90377963	5.829571784	5.324222009	5.506562518	6.066662895	5.513454973	5.703518729
Pik3cb	3.739648714	4.21973939	4.595723013	4.407036078	4.048423752	4.093070432	4.343092579	4.064121702	4.17199486
Pik3cd	1.67995369	1.831051582	1.853064765	1.987412041	1.883862902	1.883533781	2.731146829	2.613437982	2.998959601
Pik3r1	8.085696779	9.484591954	10.36143631	9.963389746	9.230998244	9.339115735	9.425217784	7.917216878	8.700723096
Pik3r2	18.76536176	17.50840881	17.12134624	18.61724173	20.18553208	17.78786227	17.64843388	13.79375007	17.89643743
Pik3r3	1.132635882	1.275404343	1.331508963	1.276215612	1.671968185	1.441270953	0.895131037	1.168555062	1.05139185
Rac1	165.8792534	164.0515298	167.8546187	164.1615878	163.1605469	168.5239098	165.6659358	159.4891213	163.8681952
Rela	9.978239068	10.00628014	10.06133044	10.01364446	9.76467184	9.699526371	11.11558414	10.80607107	11.01603559
Ripk1	3.133995483	3.283061949	3.368405403	3.509134369	3.447872681	3.554682012	3.552528485	3.292225579	3.576376443
Spp1	4.620893547	3.802067181	5.407121683	4.808554512	3.43968974	4.576372066	1.862820496	3.665132871	3.21552999
Stat1	20.87514204	16.5981894	14.59644357	15.61421174	19.64789239	16.87673204	29.54143312	24.97381292	26.41725474
Tab1	5.757747792	4.982120675	5.018781396	6.32361576	5.673169554	5.282509628	7.217487101	5.963792126	6.284217703
Tab2	8.306347558	8.015357692	8.24960648	8.135388214	8.060272871	8.04365986	7.937571758	7.833658474	8.208881509
Tbk1	30.0262097	29.46652919	29.89462683	30.51376757	28.28380325	30.86273778	30.25343897	26.86001739	30.80810967
Ticam1	24.71160777	22.12526042	23.59857644	22.15613729	22.44448007	23.59023827	23.90648754	23.3612095	24.30951914
Ticam2	0.089341909	0.186640145	0.040872514	0.088674556	0.048089304	0.123214143	0.065258554	0.099737245	0.206234719
Tirap	2.935288839	3.47678347	3.617468502	3.216050341	2.391424893	3.618546992	2.778501827	2.8755794	2.356301884
Tlr1	1.810849102	1.442504786	1.715830245	1.368232139	1.851363852	1.361193925	1.818725509	1.686142369	1.731549163
Tlr2	0.683044915	0.321147868	0.590407605	0.430693081	0.547159678	0.430737794	1.13797925	1.397953865	1.607888068
Tlr3	8.796582922	7.020563041	7.066953639	6.813201064	7.611007018	6.783606048	9.460645706	8.642764328	7.371013431
Tlr4	0.36246232	0.251924106	0.371150142	0.397294488	0.31102814	0.436709219	0.376701095	0.370916753	0.262505336
Tlr5	0.058512148	0.029230136	0.058890439	0.058075083	0.041243232	0.059176982	0.07555712	0.059876944	0.055184946
Tlr6	0.082275003	0.123303061	0.195187736	0.110824876	0.104387146	0.148588989	0.212484491	0.114263374	0.16116208
Tlr7	0.340488912	0.392891998	0.352343472	0.418862122	0.383322488	0.509261317	0.674306817	0.662509288	1.115422372
Tlr8	0.236302434	0.206581277	0.237830166	0.312716445	0.194321837	0.224050667	0.449938583	0.574308682	0.475017715
Tlr9	0.328417659	0.595206069	0.384349918	0.49273702	0.369308055	0.525259267	1.388422064	1.180180861	1.815236206
Tnf	0.112263317	0.192280733	0.209836924	0.143260389	0.284870166	0.243297608	0.24161059	0.475939099	0.488675211
Tollip	26.10433993	25.17401942	23.85002877	27.28845066	28.67209994	26.17137237	27.45450988	23.01067935	28.86825293
Traf3	2.557314691	3.006893652	2.930781272	2.680300666	2.774022799	2.727865339	2.610918425	2.623622997	2.442110545
Traf6	4.20272864	4.532867354	4.147975277	4.18834422	4.451694669	4.371799921	3.911209883	3.520395618	3.924895812
