# Supplementary material for: SR‐717, a Non‐Nucleotide STING Agonist, Displayed Anti‐Radiation Activity in a IL‐6 Dependent Manner
Source: FASEB J. 2025 May 31;39(11):e70644. doi: 10.1096/fj.202403127R (PMC12125615; doi:10.1096/fj.202403127R)
Supplement: Supplementary file 1 — Data S1. [file FSB2-39-e70644-s001.zip › fsb270644-sup-0016-TableS15.xls]

gene_id	Expression_Blank_gut1	Expression_Blank_gut2	Expression_Blank_gut3	Expression_Blank_gut4	Expression_Blank_gut5	Expression_Blank_gut6	Expression_SR717_gut1	Expression_SR717_gut2	Expression_SR717_gut3
Acod1	0.0102435	0.010234416	0.010309726	0.091502862	0.010108414	0.06215934	0.051440274	0.324955321	0.436975328
Ccl4	1.044340351	1.16380821	0.92981231	0.637870456	0.792744728	0.731219872	2.057423912	2.17850301	1.83586388
Cd40	0.641134792	0.417112907	0.630273322	0.621547	0.85338212	0.648419571	1.707145891	1.418983751	1.99900589
Cxcl10	5.706550609	4.93166873	3.804728964	4.49290226	4.775908974	4.188519519	64.93136211	74.31393333	67.66962024
Fga	0.055065652	0.070735913	0.03166952	0.124924184	0.054339475	0.103426747	0.007900738	0	0
Fgg	0.037656503	0.025082074	0.050533278	0.062292037	0.012386636	0.050779158	0	0	0
Il1b	0.730153212	0.533100342	0.72074158	0.710762697	0.748236814	0.624841839	1.551273014	2.097862868	1.868276731
Il6	0	0.023213558	0	0	0	0.023498155	0.233352199	0.475521964	0.259584609
Map3k8	0.175822847	0.322056042	0.412905662	0.397493887	0.250617162	0.296367671	0.755402511	1.329437815	0.882982431
Mapk11	0.097623406	0.195073671	0.218343459	0.161490321	0.2676	0.208435561	0.599182375	0.310801467	0.352549965
Rsad2	10.44297903	5.773184263	4.913356601	4.282242614	7.996773173	6.878167723	17.86053071	22.24754321	18.26842197
S100a9	0.252959715	0.050547079	0.101838056	0.050214039	0.049924763	0.10233357	0.50811996	0.776580001	0.873553551
Scimp	0.80410019	1.054445615	0.480521177	0.548689516	0.942276672	0.762409345	2.498505313	1.259997985	1.684470366
Tlr2	0.683044905	0.321147858	0.590407595	0.430693071	0.547159668	0.430737784	1.13797924	1.397953855	1.607888058
Tlr7	0.340488902	0.392891988	0.352343462	0.418862112	0.383322478	0.509261307	0.674306807	0.662509278	1.115422362
Tlr8	0.236302424	0.206581267	0.237830156	0.312716435	0.194321827	0.224050657	0.449938573	0.574308672	0.475017705
Tlr9	0.328417649	0.595206059	0.384349908	0.49273701	0.369308045	0.525259257	1.388422054	1.180180851	1.815236196
